# Supplementary material for: Sexual dimorphism in melanocyte stem cell behavior reveals combinational therapeutic strategies for cutaneous repigmentation
Source: Nat Commun. 2024 Jan 27;15:796. doi: 10.1038/s41467-024-45034-3 (PMC10821900; doi:10.1038/s41467-024-45034-3)
Supplement: Supplementary file 4 — Supplementary Data 1 [file 41467_2024_45034_MOESM4_ESM.xlsx]

## Sheet: description
DEgenes_Male	Gene expression in males
DEgenes_female	Gene expression in females
up_Both	Significantly upregulated genes in both male and females
up_Female ONLY	Significantly upregulated genes ONLY in females
up_Male ONLY	Significantly upregulated genes ONLY in males

## Sheet: DEgenes_male
	baseMean	log2FoldChange	lfcSE	pvalue	padj	gene_SYMBOL	gene_description
ENSMUSG00000051951	22.1161	-1.68533	0.395574	1.73842449403821e-06	1.07744933157379e-05	Xkr4	X-linked Kx blood group related 4
ENSMUSG00000025900	19.9926	-0.124559	0.282257	0.524596	0.656079	Rp1	retinitis pigmentosa 1 (human)
ENSMUSG00000025902	249.257	-0.347303	0.133927	0.00543832	0.0153573	Sox17	SRY (sex determining region Y)-box 17
ENSMUSG00000033845	670.849	0.373695	0.0842328	5.16148487570736e-06	2.92165532779237e-05	Mrpl15	mitochondrial ribosomal protein L15
ENSMUSG00000025903	1076	0.234082	0.093769	0.00987254	0.0259604	Lypla1	lysophospholipase 1
ENSMUSG00000033813	1033.06	0.297181	0.07333	3.48607831093388e-05	0.000167169	Tcea1	transcription elongation factor A (SII) 1
ENSMUSG00000002459	158.323	1.22172	0.193095	2.56791463830231e-11	3.48855959010847e-10	Rgs20	regulator of G-protein signaling 20
ENSMUSG00000033793	1561.99	0.420557	0.074787	9.40250829146766e-09	8.70519514786914e-08	Atp6v1h	ATPase, H+ transporting, lysosomal V1 subunit H
ENSMUSG00000033774	94.2915	1.68847	0.183961	4.00009310682263e-21	1.58231133994196e-19	Npbwr1	neuropeptides B/W receptor 1
ENSMUSG00000025907	2734.58	0.258417	0.0919212	0.00367944	0.010874	Rb1cc1	RB1-inducible coiled-coil 1
ENSMUSG00000051285	1929.86	-0.396836	0.0690049	4.72106646874908e-09	4.57898052598769e-08	Pcmtd1	protein-L-isoaspartate (D-aspartate) O-methyltransferase domain containing 1
ENSMUSG00000025909	6.75553	-0.208071	0.396329	0.231528	0.357316	Sntg1	syntrophin, gamma 1
ENSMUSG00000061024	642.62	0.790519	0.0887635	1.02742835463605e-19	3.64917951169501e-18	Rrs1	ribosome biogenesis regulator 1
ENSMUSG00000025911	491.445	-0.30421	0.148166	0.0252375	0.058448	Adhfe1	alcohol dehydrogenase, iron containing, 1
ENSMUSG00000079671	61.0629	-0.836703	0.229481	4.17213991004321e-05	0.000196702	2610203C22Rik	RIKEN cDNA 2610203C22 gene
ENSMUSG00000025912	108.366	0.567527	0.156366	8.71577306414087e-05	0.000381828	Mybl1	myeloblastosis oncogene-like 1
ENSMUSG00000045210	1022.59	0.0916997	0.068127	0.171579	0.283561	Vcpip1	valosin containing protein (p97)/p47 complex interacting protein 1
ENSMUSG00000025915	906.557	-0.225992	0.0793791	0.0037389	0.0110292	Sgk3	serum/glucocorticoid regulated kinase 3
ENSMUSG00000046101	4.79666	-0.00877626	0.339751	0.952864	0.971943	Mcmdc2	minichromosome maintenance domain containing 2
ENSMUSG00000098234	305.037	0.441748	0.115993	6.33900419999668e-05	0.000287251	Snhg6	small nucleolar RNA host gene 6
ENSMUSG00000093178	2.11503	0.0675813	0.370061	0.554938	NA	Snord87	small nucleolar RNA, C/D box 87
ENSMUSG00000099032	28.9448	0.378644	0.286493	0.0773833	0.149148	Tcf24	transcription factor 24
ENSMUSG00000025917	1853.9	0.482577	0.0859214	8.16273122091426e-09	7.62383979864464e-08	Cops5	COP9 signalosome subunit 5
ENSMUSG00000056763	393.426	0.141516	0.112	0.18617	0.302059	Cspp1	centrosome and spindle pole associated protein 1
ENSMUSG00000067851	2695.06	0.323205	0.063374	2.24040626145917e-07	1.63051789028418e-06	Arfgef1	ADP-ribosylation factor guanine nucleotide-exchange factor 1(brefeldin A-inhibited)
ENSMUSG00000042501	13.6944	-0.955058	0.443551	0.00317747	0.00954471	Cpa6	carboxypeptidase A6
ENSMUSG00000048960	870.99	-0.361745	0.08908	2.83893501146235e-05	0.000139011	Prex2	phosphatidylinositol-3,4,5-trisphosphate-dependent Rac exchange factor 2
ENSMUSG00000057715	8.53409	-0.0782107	0.331362	0.648443	0.760475	A830018L16Rik	RIKEN cDNA A830018L16 gene
ENSMUSG00000016918	884.709	-0.349427	0.125505	0.00307954	0.00927676	Sulf1	sulfatase 1
ENSMUSG00000025938	352.711	-0.298055	0.123689	0.0106343	0.0277251	Slco5a1	solute carrier organic anion transporter family, member 5A1
ENSMUSG00000005886	1734.93	-0.133219	0.0720559	0.059427	0.120321	Ncoa2	nuclear receptor coactivator 2
ENSMUSG00000025935	1961.34	0.0254505	0.0608531	0.672675	0.777772	Tram1	translocating chain-associating membrane protein 1
ENSMUSG00000025937	632.886	0.127695	0.0718116	0.0700681	0.137653	Lactb2	lactamase, beta 2
ENSMUSG00000067813	24.806	0.965903	0.320254	0.00029673	0.00115098	Xkr9	X-linked Kx blood group related 9
ENSMUSG00000025932	132.839	-0.534169	0.192221	0.00172509	0.00556831	Eya1	EYA transcriptional coactivator and phosphatase 1
ENSMUSG00000025930	19.2926	-0.171869	0.283503	0.390366	0.530713	Msc	musculin
ENSMUSG00000082193	4.97534	0.00302061	0.341297	0.985425	0.992017	Rpl5-ps1	ribosomal protein L5, pseudogene 1
ENSMUSG00000025925	220.146	0.143116	0.111789	0.180429	0.294639	Terf1	telomeric repeat binding factor 1
ENSMUSG00000032719	95.4637	-0.738164	0.183741	1.15255840108584e-05	6.10762100958913e-05	Sbspon	somatomedin B and thrombospondin, type 1 domain containing
ENSMUSG00000043716	18884.7	0.358344	0.0783207	1.95169873772775e-06	1.1974930150523e-05	Rpl7	ribosomal protein L7
ENSMUSG00000025921	396.845	0.521286	0.0915087	4.67326955245861e-09	4.53916899139625e-08	Rdh10	retinol dehydrogenase 10 (all-trans)
ENSMUSG00000025920	389.753	-0.546823	0.123957	3.32560341845606e-06	1.95087884163805e-05	Stau2	staufen double-stranded RNA binding protein 2
ENSMUSG00000025939	614.141	-0.0129308	0.0892861	0.880843	0.925361	Ube2w	ubiquitin-conjugating enzyme E2W (putative)
ENSMUSG00000079658	1158.34	0.217739	0.0700743	0.00155347	0.00507607	Eloc	elongin C
ENSMUSG00000025940	685.025	0.141094	0.0858853	0.0914091	0.17078	Tmem70	transmembrane protein 70
ENSMUSG00000025779	97.2881	-0.00125111	0.154439	0.991995	0.995846	Ly96	lymphocyte antigen 96
ENSMUSG00000042686	937.109	-0.516875	0.10574	4.26881863883885e-07	2.95535851818582e-06	Jph1	junctophilin 1
ENSMUSG00000025777	19.1188	-0.572384	0.393943	0.0277012	0.0632678	Gdap1	ganglioside-induced differentiation-associated-protein 1
ENSMUSG00000101589	2.83917	0.0706143	0.370361	0.537817	0.667865	Rbm6-ps1	RNA binding motif protein 6, pseudogene 1
ENSMUSG00000067780	495.846	-0.317415	0.12611	0.00740271	0.020146	Pi15	peptidase inhibitor 15
ENSMUSG00000100053	3.38058	-0.177708	0.39698	0.24784	0.376601	Gm28154	predicted gene 28154
ENSMUSG00000085125	6.17549	-0.289911	0.443892	0.140673	0.241671	Gm16070	predicted gene 16070
ENSMUSG00000025776	129.145	-0.635511	0.219911	0.000878162	0.00305818	Crispld1	cysteine-rich secretory protein LCCL domain containing 1
ENSMUSG00000025927	1117.08	-0.131785	0.120044	0.246062	0.374593	Tfap2b	transcription factor AP-2 beta
ENSMUSG00000099906	106.85	0.0766781	0.237706	0.684084	0.785894	Lincmd1	long intergenic non-protein coding RNA of muscle differentiation 1
ENSMUSG00000041859	724.046	0.698213	0.162215	3.65882980313026e-06	2.1284092401485e-05	Mcm3	minichromosome maintenance complex component 3
ENSMUSG00000025931	397.746	-0.0745486	0.126609	0.530125	0.661148	Paqr8	progestin and adipoQ receptor family member VIII
ENSMUSG00000041809	32.2591	-0.396686	0.300317	0.0708918	0.139027	Efhc1	EF-hand domain (C-terminal) containing 1
ENSMUSG00000041779	504.252	-0.346735	0.107381	0.000730503	0.00259092	Tram2	translocating chain-associating membrane protein 2
ENSMUSG00000025933	64.8774	-0.38424	0.219428	0.0362784	0.0796491	Tmem14a	transmembrane protein 14A
ENSMUSG00000025934	300.801	0.0555478	0.256016	0.77278	0.851079	Gsta3	glutathione S-transferase, alpha 3
ENSMUSG00000025936	3.2955	-0.0684737	0.352818	0.643059	0.756467	Gm4956	predicted gene 4956
ENSMUSG00000028033	272.336	-0.418734	0.124963	0.00038099	0.00144042	Kcnq5	potassium voltage-gated channel, subfamily Q, member 5
ENSMUSG00000082935	3.5132	0.201193	0.42694	0.150307	0.254858	Gm7658	eukaryotic translation initiation factor 3, subunit M pseudogene
ENSMUSG00000041670	15.7106	-0.396997	0.41547	0.0952893	0.176656	Rims1	regulating synaptic membrane exocytosis 1
ENSMUSG00000026158	470.705	-0.0552971	0.091765	0.53356	0.664201	Ogfrl1	opioid growth factor receptor-like 1
ENSMUSG00000026156	6.37653	-0.0574519	0.330572	0.73194	0.822078	B3gat2	beta-1,3-glucuronyltransferase 2 (glucuronosyltransferase S)
ENSMUSG00000026155	1525.85	0.496829	0.071378	1.38829040492047e-12	2.24958800231851e-11	Smap1	small ArfGAP 1
ENSMUSG00000026154	235.45	-0.067293	0.134919	0.592311	0.713305	Sdhaf4	succinate dehydrogenase complex assembly factor 4
ENSMUSG00000026153	1861.17	0.763592	0.121776	7.17946434030466e-11	9.18443332918872e-10	Fam135a	family with sequence similarity 135, member A
ENSMUSG00000026141	7.9583	-0.885124	0.623609	0.0127155	0.0324219	Col19a1	collagen, type XIX, alpha 1
ENSMUSG00000067736	2.12396	-0.0525179	0.361149	0.678204	NA	Gm10222	predicted gene 10222
ENSMUSG00000100862	11.7393	0.276174	0.341444	0.198372	0.317665	Gm10925	ATP synthase F0 subunit 6 pseudogene
ENSMUSG00000073725	1383.62	-0.172829	0.0675111	0.00916388	0.024312	Lmbrd1	LMBR1 domain containing 1
ENSMUSG00000033569	2.45927	-0.168676	0.403332	0.228569	0.353806	Adgrb3	adhesion G protein-coupled receptor B3
ENSMUSG00000099492	2.4438	0.0528295	0.354862	0.70455	0.801314	Gm5525	eukaryotic translation elongation factor 1 gamma pseudogene
ENSMUSG00000048874	1925.16	0.117343	0.0736645	0.104711	0.190774	Phf3	PHD finger protein 3
ENSMUSG00000026064	19.3576	0.0323493	0.259706	0.866248	0.915628	Ptp4a1	protein tyrosine phosphatase 4a1
ENSMUSG00000086727	5.73822	-0.331446	0.499549	0.0878421	0.165392	4931428L18Rik	RIKEN cDNA 4931428L18 gene
ENSMUSG00000026134	153.33	-0.487993	0.130441	7.07240786122781e-05	0.000317064	Prim2	DNA primase, p58 subunit
ENSMUSG00000103746	6.26314	-0.0265551	0.321857	0.877159	0.922935	1700001G17Rik	RIKEN cDNA 1700001G17 gene
ENSMUSG00000004768	370.065	-0.177875	0.0870831	0.0353952	0.0780141	Rab23	RAB23, member RAS oncogene family
ENSMUSG00000042215	225.725	0.31223	0.117865	0.00518875	0.0147206	Bag2	BCL2-associated athanogene 2
ENSMUSG00000042197	714.976	0.172321	0.120232	0.133298	0.231346	Zfp451	zinc finger protein 451
ENSMUSG00000042182	40.6698	-0.739731	0.315539	0.00292862	0.0088952	Bend6	BEN domain containing 6
ENSMUSG00000026131	22183.4	-0.204579	0.0875289	0.0181324	0.0441525	Dst	dystonin
ENSMUSG00000096992	31.9757	-0.352002	0.333848	0.114076	0.204493	Gm26788	predicted gene, 26788
ENSMUSG00000042111	535.724	0.455741	0.0783922	2.78259070666674e-09	2.80679924581474e-08	Ccdc115	coiled-coil domain containing 115
ENSMUSG00000026127	804.044	0.454513	0.0697429	3.3386582960769e-11	4.48429377264016e-10	Imp4	IMP4, U3 small nucleolar ribonucleoprotein
ENSMUSG00000026126	338.739	-0.00738573	0.116408	0.946104	0.967199	Ptpn18	protein tyrosine phosphatase, non-receptor type 18
ENSMUSG00000037509	909.084	-0.0903597	0.100593	0.351063	0.4899	Arhgef4	Rho guanine nucleotide exchange factor (GEF) 4
ENSMUSG00000037503	3296.63	0.0883305	0.0530553	0.0889664	0.167052	Fam168b	family with sequence similarity 168, member B
ENSMUSG00000026123	1296.29	0.431122	0.0696484	2.92808593973878e-10	3.44840664029714e-09	Plekhb2	pleckstrin homology domain containing, family B (evectins) member 2
ENSMUSG00000045216	914.658	-0.212063	0.0825351	0.00830656	0.0222871	Hs6st1	heparan sulfate 6-O-sulfotransferase 1
ENSMUSG00000037470	2149.21	-0.181152	0.0665084	0.00561126	0.0157684	Uggt1	UDP-glucose glycoprotein glucosyltransferase 1
ENSMUSG00000047180	333.681	-0.720773	0.0927505	1.78630605632629e-15	4.0582137815683e-14	Neurl3	neuralized E3 ubiquitin protein ligase 3
ENSMUSG00000037447	501.914	-0.00809742	0.0979247	0.93079	0.957511	Arid5a	AT rich interactive domain 5A (MRF1-like)
ENSMUSG00000010453	1509.11	0.0745204	0.0742838	0.300902	0.435768	Kansl3	KAT8 regulatory NSL complex subunit 3
ENSMUSG00000001143	480.918	-0.489125	0.094203	8.33564381623887e-08	6.54331822368883e-07	Lman2l	lectin, mannose-binding 2-like
ENSMUSG00000037408	359.269	0.448882	0.132149	0.000300782	0.00116555	Cnnm4	cyclin M4
ENSMUSG00000001138	630.379	-0.261173	0.0818618	0.00105677	0.00359819	Cnnm3	cyclin M3
ENSMUSG00000067653	83.2857	-0.267869	0.17078	0.0789261	0.151341	Ankrd23	ankyrin repeat domain 23
ENSMUSG00000079610	110.487	0.0644197	0.136719	0.614168	0.73211	Ankrd39	ankyrin repeat domain 39
ENSMUSG00000026121	500.87	0.0986477	0.148138	0.470285	0.606503	Sema4c	sema domain, immunoglobulin domain (Ig), transmembrane domain (TM) and short cytoplasmic domain, (semaphorin) 4C
ENSMUSG00000046337	43.9929	-0.432266	0.23838	0.0269554	0.0618373	Fam178b	family with sequence similarity 178, member B
ENSMUSG00000061518	2443.85	0.0227234	0.0655526	0.72548	0.816868	Cox5b	cytochrome c oxidase subunit 5B
ENSMUSG00000037351	2227.54	0.0410004	0.0611381	0.49747	0.631311	Actr1b	ARP1 actin-related protein 1B, centractin beta
ENSMUSG00000102416	3.9804	-0.134633	0.362501	0.41196	0.551909	4933424G06Rik	RIKEN cDNA 4933424G06 gene
ENSMUSG00000026117	67.8497	-0.651719	0.253245	0.00219432	0.00690826	Zap70	zeta-chain (TCR) associated protein kinase
ENSMUSG00000026116	2626.64	-0.0871873	0.0813467	0.270176	0.402164	Tmem131	transmembrane protein 131
ENSMUSG00000050122	16.2686	-0.424812	0.391383	0.0761419	0.147179	Vwa3b	von Willebrand factor A domain containing 3B
ENSMUSG00000026114	6.87629	0.318092	0.4859	0.101251	0.18583	Cnga3	cyclic nucleotide gated channel alpha 3
ENSMUSG00000026113	706.386	-0.459805	0.0983529	1.30113895686344e-06	8.29620016300983e-06	Inpp4a	inositol polyphosphate-4-phosphatase, type I
ENSMUSG00000026112	2122.52	0.164192	0.0503921	0.00100785	0.003452	Coa5	cytochrome C oxidase assembly factor 5
ENSMUSG00000026111	923.646	0.131142	0.0722552	0.0644459	0.128345	Unc50	unc-50 homolog
ENSMUSG00000026110	474.003	-0.214656	0.0889265	0.0128503	0.0327449	Mgat4a	mannoside acetylglucosaminyltransferase 4, isoenzyme A
ENSMUSG00000026090	121.075	-0.237997	0.188816	0.146834	0.250082	Cracdl	capping protein inhibiting regulator of actin like
ENSMUSG00000060771	127.759	-0.821303	0.153667	1.6025691300635e-08	1.42110899472092e-07	Tsga10	testis specific 10
ENSMUSG00000037216	70.658	-0.125739	0.179676	0.426354	0.565351	Lipt1	lipoyltransferase 1
ENSMUSG00000026088	303.654	0.37682	0.108957	0.000295579	0.00114784	Mitd1	MIT, microtubule interacting and transport, domain containing 1
ENSMUSG00000026087	1112.94	0.107382	0.080105	0.170208	0.281654	Mrpl30	mitochondrial ribosomal protein L30
ENSMUSG00000061584	1.9537	-0.0383152	0.383521	0.196649	NA	Lyg2	lysozyme G-like 2
ENSMUSG00000058407	1417.83	0.757036	0.0799337	5.74214642661086e-22	2.42855475912888e-20	Txndc9	thioredoxin domain containing 9
ENSMUSG00000026083	2760.15	0.613036	0.102255	5.83139462941718e-10	6.52482280942109e-09	Eif5b	eukaryotic translation initiation factor 5B
ENSMUSG00000026082	799.892	0.343048	0.0909164	9.85572226023814e-05	0.000427039	Rev1	REV1, DNA directed polymerase
ENSMUSG00000037138	738.876	-1.19673	0.155442	1.3460084664618e-15	3.12119250602304e-14	Aff3	AF4/FMR2 family, member 3
ENSMUSG00000048814	34.577	-1.20673	0.274388	1.11635717505219e-06	7.23462565033823e-06	Lonrf2	LON peptidase N-terminal domain and ring finger 2
ENSMUSG00000026080	42.8571	-0.200176	0.204711	0.247205	0.375952	Chst10	carbohydrate sulfotransferase 10
ENSMUSG00000026078	916.752	0.0436327	0.0735379	0.545655	0.674844	Pdcl3	phosducin-like 3
ENSMUSG00000026077	55.968	-0.428271	0.229872	0.0252976	0.058547	Npas2	neuronal PAS domain protein 2
ENSMUSG00000073702	7288.29	0.202073	0.0894816	0.0227549	0.0535782	Rpl31	ribosomal protein L31
ENSMUSG00000003134	594.28	-0.463289	0.110972	1.27645803706449e-05	6.69385610598885e-05	Tbc1d8	TBC1 domain family, member 8
ENSMUSG00000003135	555.09	0.228827	0.0855125	0.00594164	0.0165766	Cnot11	CCR4-NOT transcription complex, subunit 11
ENSMUSG00000077704	4.59024	0.136238	0.356839	0.42333	0.562575	Snord89	small nucleolar RNA, C/D box 89
ENSMUSG00000048234	737.885	0.796093	0.0890139	7.55653846716118e-20	2.71739049975953e-18	Rnf149	ring finger protein 149
ENSMUSG00000064936	2.14895	0.232899	0.450854	0.110788	NA	Gm23722	predicted gene, 23722
ENSMUSG00000050967	7.51504	0.0356266	0.314258	0.843282	0.899364	Creg2	cellular repressor of E1A-stimulated genes 2
ENSMUSG00000057173	1.99043	0.0338297	0.362624	0.772407	NA	Rfx8	regulatory factor X 8
ENSMUSG00000026074	4338.93	0.292735	0.0597191	6.61182636539232e-07	4.44031241995422e-06	Map4k4	mitogen-activated protein kinase kinase kinase kinase 4
ENSMUSG00000026073	1694.24	-0.731731	0.147536	1.40812071349242e-07	1.05997862962672e-06	Il1r2	interleukin 1 receptor, type II
ENSMUSG00000097899	17.004	0.0219728	0.279279	0.909815	0.943294	Gm16894	predicted gene, 16894
ENSMUSG00000026072	1139.79	-0.0744243	0.0799924	0.34075	0.478944	Il1r1	interleukin 1 receptor, type I
ENSMUSG00000070942	2496.24	0.557929	0.0752949	4.33669250607763e-14	8.43668607691515e-13	Il1rl2	interleukin 1 receptor-like 2
ENSMUSG00000026069	243.538	-0.409532	0.16355	0.00575116	0.0161211	Il1rl1	interleukin 1 receptor-like 1
ENSMUSG00000026070	265.928	-0.86855	0.168054	3.79952777828417e-08	3.15959082436541e-07	Il18r1	interleukin 18 receptor 1
ENSMUSG00000026068	108.232	0.255291	0.172195	0.0969253	0.17908	Il18rap	interleukin 18 receptor accessory protein
ENSMUSG00000026065	23.3551	-0.506767	0.318317	0.0301238	0.0681068	Slc9a4	solute carrier family 9 (sodium/hydrogen exchanger), member 4
ENSMUSG00000026062	71.6163	-0.905098	0.20754	1.7024904940782e-06	1.05745206981322e-05	Slc9a2	solute carrier family 9 (sodium/hydrogen exchanger), member 2
ENSMUSG00000041945	207.774	0.787136	0.129284	2.25583894233431e-10	2.6992464307623e-09	Mfsd9	major facilitator superfamily domain containing 9
ENSMUSG00000079588	1172.65	-0.355577	0.0718784	4.4142398920118e-07	3.04648265978647e-06	Tmem182	transmembrane protein 182
ENSMUSG00000045515	14.2384	-0.184354	0.318923	0.35553	0.494482	Pou3f3	POU domain, class 3, transcription factor 3
ENSMUSG00000060679	543.91	0.0927349	0.0753936	0.209183	0.330829	Mrps9	mitochondrial ribosomal protein S9
ENSMUSG00000070939	1371.43	0.295229	0.0644349	3.22402613605062e-06	1.89514869664001e-05	Tgfbrap1	transforming growth factor, beta receptor associated protein 1
ENSMUSG00000010290	507.112	0.118294	0.0842998	0.150155	0.254664	AI597479	expressed sequence AI597479
ENSMUSG00000008136	182.987	1.82272	0.254516	5.38720248442024e-14	1.03211227844914e-12	Fhl2	four and a half LIM domains 2
ENSMUSG00000066877	501.314	-0.0454308	0.0852281	0.583914	0.706906	Nck2	non-catalytic region of tyrosine kinase adaptor protein 2
ENSMUSG00000026051	28.3589	-0.0761764	0.251474	0.686132	0.787435	Ecrg4	ECRG4 augurin precursor
ENSMUSG00000057363	366.706	-0.367588	0.105049	0.000258056	0.00101759	Uxs1	UDP-glucuronate decarboxylase 1
ENSMUSG00000041763	1519.75	0.56666	0.0885615	5.30922060830876e-11	6.90575219548814e-10	Tpp2	tripeptidyl peptidase II
ENSMUSG00000047343	190.388	-0.454565	0.202841	0.00959261	0.02533	Mettl21c	methyltransferase like 21C
ENSMUSG00000091844	5.41935	-0.119525	0.347108	0.486567	0.620795	Gm8251	predicted gene 8251
ENSMUSG00000026049	106.165	0.0117874	0.155858	0.935052	0.960192	Tex30	testis expressed 30
ENSMUSG00000026047	220.985	-0.125874	0.111811	0.238303	0.365314	Poglut2	protein O-glucosyltransferase 2
ENSMUSG00000041684	267.064	-0.120978	0.116974	0.276469	0.409042	Bivm	basic, immunoglobulin-like variable motif containing
ENSMUSG00000026048	967.634	0.5088	0.105488	5.39897652891943e-07	3.67720973985214e-06	Ercc5	excision repair cross-complementing rodent repair deficiency, complementation group 5
ENSMUSG00000046828	7.76744	-0.61699	0.592378	0.0337698	0.0750134	Mettl21e	methyltransferase like 21E
ENSMUSG00000056870	420.262	-0.985686	0.120615	3.78302277886056e-17	1.05704572771098e-15	Gulp1	GULP, engulfment adaptor PTB domain containing 1
ENSMUSG00000026043	309333	-0.931617	0.0947126	8.59750943232602e-24	4.32534053086646e-22	Col3a1	collagen, type III, alpha 1
ENSMUSG00000026042	13100.5	-0.56814	0.078096	1.11445509367074e-13	2.06077149951545e-12	Col5a2	collagen, type V, alpha 2
ENSMUSG00000025995	674.16	0.60613	0.0772852	1.30960464120065e-15	3.04728535543045e-14	Wdr75	WD repeat domain 75
ENSMUSG00000025993	733.656	0.686296	0.135104	8.80239416378702e-08	6.87493224391171e-07	Slc40a1	solute carrier family 40 (iron-regulated transporter), member 1
ENSMUSG00000041144	10.1519	-0.212326	0.359918	0.282257	0.415336	Dnah7b	dynein, axonemal, heavy chain 7B
ENSMUSG00000025986	1051.34	0.0961897	0.0692635	0.15807	0.265454	Slc39a10	solute carrier family 39 (zinc transporter), member 10
ENSMUSG00000026109	321.573	-0.504781	0.16945	0.0010146	0.00347335	Tmeff2	transmembrane protein with EGF-like and two follistatin-like domains 2
ENSMUSG00000045954	1882.34	-0.289119	0.141136	0.0266121	0.0612098	Cavin2	caveolae associated 2
ENSMUSG00000026107	1409.05	1.25862	0.113914	2.33989927040179e-29	1.99177754772514e-27	Nabp1	nucleic acid binding protein 1
ENSMUSG00000099413	8.72019	1.06616	0.604059	0.00565148	0.0158726	Gm17767	predicted gene, 17767
ENSMUSG00000018417	878.538	0.366115	0.0849972	9.59257544635764e-06	5.16192630180899e-05	Myo1b	myosin IB
ENSMUSG00000062939	13.8641	-0.123017	0.296171	0.526386	0.657542	Stat4	signal transducer and activator of transcription 4
ENSMUSG00000026104	619.143	-0.24739	0.133729	0.0452757	0.0959545	Stat1	signal transducer and activator of transcription 1
ENSMUSG00000026103	2157.33	-0.139086	0.0792439	0.0723502	0.141239	Gls	glutaminase
ENSMUSG00000002881	1713.76	0.235571	0.0864572	0.00507033	0.014413	Nab1	Ngfi-A binding protein 1
ENSMUSG00000101501	4.48633	-1.28894	0.992809	0.00870249	0.0232105	Rps27a-ps1	ribosomal protein S27A, pseudogene 1
ENSMUSG00000100120	3.6435	-0.335296	0.512427	0.0846961	0.160197	Gm53065	predicted gene 53065
ENSMUSG00000043015	200.552	0.101499	0.147926	0.457249	0.594326	Nemp2	nuclear envelope integral membrane protein 2
ENSMUSG00000041439	2361.08	0.209613	0.0750073	0.00432331	0.0125386	Mfsd6	major facilitator superfamily domain containing 6
ENSMUSG00000026102	333.658	-0.0716151	0.114198	0.512063	0.645002	Inpp1	inositol polyphosphate-1-phosphatase
ENSMUSG00000041426	741.902	-0.0883955	0.0933678	0.327291	0.464918	Hibch	3-hydroxyisobutyryl-Coenzyme A hydrolase
ENSMUSG00000043629	114.35	-0.742393	0.253051	0.00056732	0.00206889	1700019D03Rik	RIKEN cDNA 1700019D03 gene
ENSMUSG00000026100	1375.71	-0.318654	0.307039	0.137462	0.237143	Mstn	myostatin
ENSMUSG00000026098	79.8644	-0.130886	0.164063	0.375569	0.515719	Pms1	PMS1 homolog 1, mismatch repair system component
ENSMUSG00000026097	284.246	0.314523	0.113251	0.00353119	0.0104808	Ormdl1	ORM1-like 1 (S. cerevisiae)
ENSMUSG00000026096	243.04	-0.0991799	0.115988	0.3678	0.507488	Osgepl1	O-sialoglycoprotein endopeptidase-like 1
ENSMUSG00000026095	173.451	0.0534419	0.132864	0.668461	0.775253	Asnsd1	asparagine synthetase domain containing 1
ENSMUSG00000026094	1330.85	0.220912	0.142222	0.0933465	0.173821	Stk17b	serine/threonine kinase 17b (apoptosis-inducing)
ENSMUSG00000042807	229.243	-0.270394	0.113616	0.012331	0.0315814	Hecw2	HECT, C2 and WW domain containing E3 ubiquitin protein ligase 2
ENSMUSG00000041303	487.019	0.0253788	0.0861523	0.762987	0.843795	Gtf3c3	general transcription factor IIIC, polypeptide 3
ENSMUSG00000073678	1090.67	-0.144811	0.0655792	0.0248811	0.0577886	Pgap1	post-GPI attachment to proteins 1
ENSMUSG00000052331	745.873	-0.748885	0.0792982	7.77239029357184e-22	3.2396735905479e-20	Ankrd44	ankyrin repeat domain 44
ENSMUSG00000025982	6293.01	0.196744	0.0539339	0.000220309	0.000884834	Sf3b1	splicing factor 3b, subunit 1
ENSMUSG00000025981	576.288	0.0157484	0.0900706	0.85771	0.909714	Coq10b	coenzyme Q10B
ENSMUSG00000101122	26.0381	-0.72206	0.340587	0.00555522	0.0156327	Gm17971	ribosomal protein S2 pseudogene
ENSMUSG00000025980	3266.81	0.386323	0.0646086	1.27292302832561e-09	1.35300048332143e-08	Hspd1	heat shock protein 1 (chaperonin)
ENSMUSG00000073676	948.482	0.140321	0.0939179	0.12283	0.216986	Hspe1	heat shock protein 1 (chaperonin 10)
ENSMUSG00000025979	1458.41	0.31487	0.0741196	1.43805164781808e-05	7.47135048753075e-05	Mob4	MOB family member 4, phocein
ENSMUSG00000025978	322.369	-0.754897	0.107531	4.73673134981546e-13	8.17440703602884e-12	Rftn2	raftlin family member 2
ENSMUSG00000046994	328.052	0.305704	0.129489	0.0118652	0.030516	Mars2	methionine-tRNA synthetase 2 (mitochondrial)
ENSMUSG00000100215	10.1051	0.108931	0.309019	0.567944	0.694601	Gm8292	predicted gene 8292
ENSMUSG00000038349	221.744	-1.10567	0.211605	1.79848579138804e-08	1.5795848579037e-07	Plcl1	phospholipase C-like 1
ENSMUSG00000038331	33.6292	-0.553087	0.275838	0.0114431	0.0295549	Satb2	special AT-rich sequence binding protein 2
ENSMUSG00000087022	7.12612	-0.0306782	0.31418	0.862504	0.912771	9130024F11Rik	RIKEN cDNA 9130024F11 gene
ENSMUSG00000097519	2.53705	0.232094	0.451817	0.108351	0.195922	4930558J18Rik	RIKEN cDNA 4930558J18 gene
ENSMUSG00000038323	162.077	0.195624	0.12606	0.0989109	0.182237	1700066M21Rik	RIKEN cDNA 1700066M21 gene
ENSMUSG00000048495	133.652	0.232037	0.15108	0.0929747	0.173208	Tyw5	tRNA-yW synthesizing protein 5
ENSMUSG00000025971	317.584	0.152227	0.0960598	0.101076	0.185563	Maip1	matrix AAA peptidase interacting protein 1
ENSMUSG00000038305	198.858	-0.497848	0.120684	1.38908645886791e-05	7.23185296030997e-05	Spats2l	spermatogenesis associated, serine-rich 2-like
ENSMUSG00000054770	392.488	0.255479	0.106801	0.0126518	0.032284	Kctd18	potassium channel tetramerisation domain containing 18
ENSMUSG00000026039	135.132	0.854385	0.253156	0.000105794	0.00045517	Sgo2a	shugoshin 2A
ENSMUSG00000063558	845.565	-0.249236	0.0955261	0.00685185	0.0188118	Aox1	aldehyde oxidase 1
ENSMUSG00000064294	208.868	-0.171841	0.153842	0.220688	0.344675	Aox3	aldehyde oxidase 3
ENSMUSG00000038242	1591.36	1.19403	0.185025	1.12750813377652e-11	1.61665594106664e-10	Aox4	aldehyde oxidase 4
ENSMUSG00000079554	7.1823	0.128801	0.342945	0.471983	0.607955	Aox2	aldehyde oxidase 2
ENSMUSG00000051223	5524.37	0.899594	0.0737275	4.64758248127112e-35	5.78767462821997e-33	Bzw1	basic leucine zipper and W2 domains 1
ENSMUSG00000026034	4133.9	-0.0110022	0.076026	0.881892	0.925906	Clk1	CDC-like kinase 1
ENSMUSG00000026035	373.296	0.221451	0.111899	0.0379656	0.0827126	Ppil3	peptidylprolyl isomerase (cyclophilin)-like 3
ENSMUSG00000026036	373.187	0.483186	0.0940321	1.15481721072698e-07	8.82138675092997e-07	Nif3l1	Ngg1 interacting factor 3-like 1 (S. pombe)
ENSMUSG00000026037	514.385	0.323918	0.0872275	0.000130754	0.000550008	Orc2	origin recognition complex, subunit 2
ENSMUSG00000038174	851.569	0.0622255	0.0697022	0.364198	0.503449	Fam126b	family with sequence similarity 126, member B
ENSMUSG00000026032	1053.94	-0.154213	0.0943855	0.0909071	0.170016	Ndufb3	NADH:ubiquinone oxidoreductase subunit B3
ENSMUSG00000047528	45.8663	-0.203166	0.204035	0.239742	0.367046	Flacc1	flagellum associated containing coiled-coil domains 1
ENSMUSG00000102059	78.0551	-0.169288	0.16749	0.258808	0.38906	Gm20257	caspase 8 pseudogene
ENSMUSG00000026031	1611.01	0.0826542	0.0574727	0.14635	0.249342	Cflar	CASP8 and FADD-like apoptosis regulator
ENSMUSG00000026029	826.284	0.270234	0.0824436	0.000766484	0.00270475	Casp8	caspase 8
ENSMUSG00000026028	1633.52	-0.132509	0.0570583	0.0187305	0.045409	Trak2	trafficking protein, kinesin binding 2
ENSMUSG00000026027	469.682	-0.237829	0.0870192	0.00488476	0.0139523	Stradb	STE20-related kinase adaptor beta
ENSMUSG00000038079	165.357	-0.0429877	0.116061	0.696287	0.794912	Tmem237	transmembrane protein 237
ENSMUSG00000079550	8.91893	-0.271411	0.383212	0.193712	0.311589	Mpp4	membrane protein, palmitoylated 4 (MAGUK p55 subfamily member 4)
ENSMUSG00000026024	630.379	0.0254715	0.0856298	0.760922	0.842601	Als2	alsin Rho guanine nucleotide exchange factor
ENSMUSG00000026023	29.7802	-0.120102	0.255468	0.529758	0.660854	Cdk15	cyclin-dependent kinase 15
ENSMUSG00000041075	1662.52	-0.0385461	0.0992029	0.686408	0.787461	Fzd7	frizzled class receptor 7
ENSMUSG00000047361	251.076	-0.597215	0.186239	0.000354979	0.00135196	Gm973	predicted gene 973
ENSMUSG00000026021	1367.36	0.178892	0.0954269	0.0524327	0.108546	Sumo1	small ubiquitin-like modifier 1
ENSMUSG00000026020	1451.57	1.05127	0.105553	2.81898840114709e-24	1.46572865991601e-22	Nop58	NOP58 ribonucleoprotein
ENSMUSG00000089512	2.03524	0.0647341	0.370305	0.560531	NA	Gm26287	predicted gene, 26287
ENSMUSG00000067336	3514.46	-0.0380661	0.0744421	0.601253	0.721061	Bmpr2	bone morphogenetic protein receptor, type II (serine/threonine kinase)
ENSMUSG00000041040	923.7	-0.307634	0.116535	0.00544997	0.0153838	Fam117b	family with sequence similarity 117, member B
ENSMUSG00000026018	23.9763	-0.577046	0.368541	0.0240952	0.0561963	Ica1l	islet cell autoantigen 1-like
ENSMUSG00000026019	469.17	0.543666	0.0843966	4.12831003275374e-11	5.49008085700553e-10	Wdr12	WD repeat domain 12
ENSMUSG00000026017	224.02	-0.165513	0.138511	0.198736	0.318047	Carf	calcium response factor
ENSMUSG00000082609	16.2693	0.366965	0.441577	0.106096	0.192802	Gm15464	predicted gene 15464
ENSMUSG00000073664	1245.29	-0.273724	0.0891543	0.00154706	0.00505923	Nbeal1	neurobeachin like 1
ENSMUSG00000049439	421.657	-0.478016	0.0957158	2.43534610126978e-07	1.76032505363728e-06	Cyp20a1	cytochrome P450, family 20, subfamily a, polypeptide 1
ENSMUSG00000026782	371.019	-0.309962	0.113997	0.0042947	0.0124664	Abi2	abl interactor 2
ENSMUSG00000026014	1249.99	-0.118787	0.0864441	0.157666	0.264941	Raph1	Ras association (RalGDS/AF-6) and pleckstrin homology domains 1
ENSMUSG00000026012	46.0057	-0.116108	0.202915	0.499259	0.633319	Cd28	CD28 antigen
ENSMUSG00000026011	32.7822	-0.964067	0.303134	0.000165929	0.000682181	Ctla4	cytotoxic T-lymphocyte-associated protein 4
ENSMUSG00000081382	1.96296	-0.116255	0.382106	0.355753	NA	Rpl18-ps1	ribosomal protein L18, pseudogene 1
ENSMUSG00000026009	91.6383	0.145312	0.165213	0.329359	0.467231	Icos	inducible T cell co-stimulator
ENSMUSG00000052062	510.106	-1.37743	0.112463	1.33741973471281e-35	1.72955805949334e-33	Pard3b	par-3 family cell polarity regulator beta
ENSMUSG00000084333	1.93077	0.07016	0.367951	0.559497	NA	Gm11599	40S ribosomal protein S2-like
ENSMUSG00000025969	1880	-0.102063	0.0739102	0.158725	0.266267	Nrp2	neuropilin 2
ENSMUSG00000040865	1216.8	-0.0399839	0.0997224	0.676689	0.780667	Ino80d	INO80 complex subunit D
ENSMUSG00000084799	47.7205	-0.110387	0.19788	0.514312	0.647255	Ino80dos	INO80 complex subunit D, opposite strand
ENSMUSG00000025968	2476.86	-0.112355	0.0761084	0.131403	0.228864	Ndufs1	NADH:ubiquinone oxidoreductase core subunit S1
ENSMUSG00000025967	8669.8	0.488169	0.0687802	5.51497702376751e-13	9.43673846289107e-12	Eef1b2	eukaryotic translation elongation factor 1 beta 2
ENSMUSG00000064602	10.3702	0.223268	0.333643	0.277946	0.41055	Snora41	small nucleolar RNA, H/ACA box 41
ENSMUSG00000046856	112.393	-0.844477	0.248003	9.37522882611939e-05	0.000408413	Gpr1	G protein-coupled receptor 1
ENSMUSG00000027520	39.0944	-0.172516	0.22867	0.350471	0.489335	Zdbf2	zinc finger, DBF-type containing 2
ENSMUSG00000025964	848.774	-0.716793	0.0966587	2.78509150552632e-14	5.56852686149533e-13	Adam23	a disintegrin and metallopeptidase domain 23
ENSMUSG00000025962	357.761	0.326091	0.107313	0.00148265	0.00487658	Fastkd2	FAST kinase domains 2
ENSMUSG00000044689	3.73691	-0.00415539	0.342802	0.976474	0.9864	Gm13749	predicted gene 13749
ENSMUSG00000025959	685.658	-0.167532	0.0968357	0.0730772	0.142344	Klf7	Kruppel-like factor 7 (ubiquitous)
ENSMUSG00000025958	1245.62	-0.0242394	0.0638018	0.699458	0.797224	Creb1	cAMP responsive element binding protein 1
ENSMUSG00000025956	291.628	-0.103053	0.102758	0.297042	0.431801	Mettl21a	methyltransferase like 21A
ENSMUSG00000087213	9.43338	0.715514	0.528746	0.020102	0.0481865	2810408I11Rik	RIKEN cDNA 2810408I11 gene
ENSMUSG00000070871	289.387	0.177937	0.0987008	0.0615222	0.123756	Ccnyl1	cyclin Y-like 1
ENSMUSG00000045005	307.853	0.136025	0.0983835	0.151309	0.256169	Fzd5	frizzled class receptor 5
ENSMUSG00000051344	506.691	-0.202985	0.0967383	0.0297642	0.0674299	Plekhm3	pleckstrin homology domain containing, family M, member 3
ENSMUSG00000084416	55.2534	-0.0975808	0.215735	0.581417	0.705025	Rpl10a-ps1	ribosomal protein L10A, pseudogene 1
ENSMUSG00000025955	21.4539	-1.00692	0.369484	0.000691939	0.00247196	Akr1cl	aldo-keto reductase family 1, member C-like
ENSMUSG00000044816	5.9262	2.10032	0.86572	0.000939296	0.00324753	D630023F18Rik	RIKEN cDNA D630023F18 gene
ENSMUSG00000025950	2768.69	-0.0830603	0.0944582	0.363167	0.502505	Idh1	isocitrate dehydrogenase 1 (NADP+), soluble
ENSMUSG00000025949	982.563	-0.0680919	0.0862263	0.416844	0.556804	Pikfyve	phosphoinositide kinase, FYVE type zinc finger containing
ENSMUSG00000015222	1279.38	0.138824	0.141507	0.29037	0.424333	Map2	microtubule-associated protein 2
ENSMUSG00000055567	6.83861	0.0775295	0.332092	0.654652	0.765132	Unc80	unc-80, NALCN activator
ENSMUSG00000026005	784.235	0.363773	0.0672903	3.86670611736214e-08	3.20488616317436e-07	Rpe	ribulose-5-phosphate-3-epimerase
ENSMUSG00000026004	495.694	-0.419647	0.0858651	5.14840005734312e-07	3.52439167820971e-06	Kansl1l	KAT8 regulatory NSL complex subunit 1-like
ENSMUSG00000082057	2.71851	0.0170071	0.353942	0.898798	0.936105	Gm15789	heat shock protein 1 (chaperonin) pseudogene
ENSMUSG00000026003	2533	-0.083945	0.0586806	0.146689	0.249856	Acadl	acyl-Coenzyme A dehydrogenase, long-chain
ENSMUSG00000082769	3.16563	-0.0229707	0.35832	0.852883	0.906202	Gm15793	predicted gene 15793
ENSMUSG00000061816	19471	-0.898705	0.089547	1.79480420489845e-24	9.52852106042664e-23	Myl1	myosin, light polypeptide 1
ENSMUSG00000026000	1083.55	-0.0438819	0.0819283	0.58249	0.705732	Lancl1	LanC (bacterial lantibiotic synthetase component C)-like 1
ENSMUSG00000062209	5.79783	-0.125041	0.341314	0.48338	0.618262	Erbb4	erb-b2 receptor tyrosine kinase 4
ENSMUSG00000025997	653.761	-0.787629	0.115368	1.74189906088827e-12	2.77790189346539e-11	Ikzf2	IKAROS family zinc finger 2
ENSMUSG00000026196	79.9357	0.698216	0.239382	0.000705868	0.00251682	Bard1	BRCA1 associated RING domain 1
ENSMUSG00000050296	5666.92	0.757002	0.121553	9.60087244300679e-11	1.20672152193553e-09	Abca12	ATP-binding cassette, sub-family A (ABC1), member 12
ENSMUSG00000026192	945.381	0.166844	0.0741695	0.0217	0.0514442	Atic	5-aminoimidazole-4-carboxamide ribonucleotide formyltransferase/IMP cyclohydrolase
ENSMUSG00000026193	18920.3	-0.696333	0.0893064	2.03317079124509e-15	4.59319009435369e-14	Fn1	fibronectin 1
ENSMUSG00000073652	2.3133	-0.112647	0.378268	0.384438	NA	Apol7d	apolipoprotein L 7d
ENSMUSG00000039395	1234.4	0.492289	0.0950385	8.93540900383229e-08	6.96533776056077e-07	Mreg	melanoregulin
ENSMUSG00000026189	175.338	-0.210036	0.125434	0.0749706	0.145177	Pecr	peroxisomal trans-2-enoyl-CoA reductase
ENSMUSG00000026187	347.303	-0.0889401	0.0945222	0.330247	0.467963	Xrcc5	X-ray repair complementing defective repair in Chinese hamster cells 5
ENSMUSG00000039354	447.997	-0.416586	0.0836707	3.18520271426347e-07	2.25309535615538e-06	Smarcal1	SWI/SNF related matrix associated, actin dependent regulator of chromatin, subfamily a-like 1
ENSMUSG00000046330	8667.36	0.216989	0.0962432	0.0210893	0.0502605	Rpl37a	ribosomal protein L37a
ENSMUSG00000039323	1047.45	-0.181401	0.131369	0.140951	0.242044	Igfbp2	insulin-like growth factor binding protein 2
ENSMUSG00000026185	14317.3	-0.650082	0.116477	7.09566719150791e-09	6.69541580549488e-08	Igfbp5	insulin-like growth factor binding protein 5
ENSMUSG00000100301	5.37243	-0.224419	0.385822	0.236765	0.36373	6030407O03Rik	RIKEN cDNA 6030407O03 gene
ENSMUSG00000055322	8894.18	-0.449488	0.105782	8.5331062957465e-06	4.635080409542e-05	Tns1	tensin 1
ENSMUSG00000061815	45.811	-0.190691	0.208596	0.276212	0.408826	Rufy4	RUN and FYVE domain containing 4
ENSMUSG00000026180	64.6761	3.61886	0.284486	7.9895911780443e-38	1.23986163404512e-35	Cxcr2	chemokine (C-X-C motif) receptor 2
ENSMUSG00000006304	5663.31	0.330132	0.0731596	4.14504940708634e-06	2.38716034080959e-05	Arpc2	actin related protein 2/3 complex, subunit 2
ENSMUSG00000006299	2590.95	0.270528	0.0664427	3.51161532566769e-05	0.000168354	Aamp	angio-associated migratory protein
ENSMUSG00000026179	989.169	-0.234088	0.109397	0.024477	0.0569943	Pnkd	paroxysmal nonkinesiogenic dyskinesia
ENSMUSG00000006301	3175.73	-0.143188	0.0541378	0.00749269	0.0203744	Tmbim1	transmembrane BAX inhibitor motif containing 1
ENSMUSG00000073650	20.613	0.379939	0.342423	0.0950275	0.176284	Catip	ciliogenesis associated TTC17 interacting protein
ENSMUSG00000026177	330.437	-0.405766	0.141278	0.00196319	0.00624328	Slc11a1	solute carrier family 11 (proton-coupled divalent metal ion transporters), member 1
ENSMUSG00000026176	2744.52	-0.296105	0.0562897	9.96123942367801e-08	7.69364640632773e-07	Ctdsp1	CTD (carboxy-terminal domain, RNA polymerase II, polypeptide A) small phosphatase 1
ENSMUSG00000026175	4.34339	0.11566	0.369859	0.420753	0.560318	Vil1	villin 1
ENSMUSG00000033364	487.667	0.127472	0.0971474	0.174916	0.287827	Usp37	ubiquitin specific peptidase 37
ENSMUSG00000026174	791.997	0.409198	0.0905561	3.18903159474717e-06	1.87621823833273e-05	Cnot9	CCR4-NOT transcription complex, subunit 9
ENSMUSG00000026173	84.165	-0.778827	0.240521	0.00019115	0.000775285	Plcd4	phospholipase C, delta 4
ENSMUSG00000026135	511.473	-0.00432017	0.100742	0.963722	0.978762	Zfp142	zinc finger protein 142
ENSMUSG00000026172	226.143	-0.366822	0.110878	0.000530389	0.00194759	Bcs1l	BCS1-like (yeast)
ENSMUSG00000026171	513.398	0.28302	0.0774445	0.0001844	0.000750423	Rnf25	ring finger protein 25
ENSMUSG00000033276	26.8638	-0.102133	0.246498	0.588699	0.710184	Stk36	serine/threonine kinase 36
ENSMUSG00000033257	874.078	0.18612	0.085566	0.0254585	0.0588788	Ttll4	tubulin tyrosine ligase-like family, member 4
ENSMUSG00000026170	991.187	-0.522395	0.0929525	6.97435705851535e-09	6.59019575168565e-08	Cyp27a1	cytochrome P450, family 27, subfamily a, polypeptide 1
ENSMUSG00000006542	93.0442	-0.418363	0.258868	0.0405435	0.0874226	Prkag3	protein kinase, AMP-activated, gamma 3 non-catalytic subunit
ENSMUSG00000033227	118.896	-0.278526	0.165428	0.060617	0.122191	Wnt6	wingless-type MMTV integration site family, member 6
ENSMUSG00000026167	424.85	0.521607	0.142525	8.89453299863731e-05	0.000389237	Wnt10a	wingless-type MMTV integration site family, member 10A
ENSMUSG00000006538	3.14072	-0.117862	0.373312	0.405324	0.545195	Ihh	Indian hedgehog
ENSMUSG00000026162	93.3042	-0.410079	0.172085	0.00783114	0.0211862	Nhej1	non-homologous end joining factor 1
ENSMUSG00000026205	63.4152	0.00672702	0.188587	0.968428	0.981674	Slc23a3	solute carrier family 23 (nucleobase transporters), member 3
ENSMUSG00000033159	1449.59	0.307962	0.0738475	2.07071802493348e-05	0.000104484	Cnppd1	cyclin Pas1/PHO80 domain containing 1
ENSMUSG00000049339	1643.26	0.0419001	0.0601569	0.479708	0.614961	Retreg2	reticulophagy regulator family member 2
ENSMUSG00000026197	529.774	0.224625	0.0849124	0.00656019	0.018093	Zfand2b	zinc finger, AN1 type domain 2B
ENSMUSG00000026198	12.8852	0.0785159	0.298313	0.68012	0.783103	Abcb6	ATP-binding cassette, sub-family B (MDR/TAP), member 6
ENSMUSG00000033124	764.844	0.251141	0.0989089	0.00839726	0.0224945	Atg9a	autophagy related 9A
ENSMUSG00000026199	526.661	-0.195037	0.0909284	0.026803	0.0615999	Ankzf1	ankyrin repeat and zinc finger domain containing 1
ENSMUSG00000026200	236.001	-0.211414	0.101658	0.0305426	0.0689379	Glb1l	galactosidase, beta 1-like
ENSMUSG00000026201	788.007	0.0436033	0.0762324	0.560063	0.687646	Stk16	serine/threonine kinase 16
ENSMUSG00000026202	5179.37	0.979717	0.0890714	5.9861165891967e-29	4.83055664281817e-27	Tuba4a	tubulin, alpha 4A
ENSMUSG00000096094	2.19032	0.014494	0.359185	0.905781	NA	A630095N17Rik	RIKEN cDNA A630095N17 gene
ENSMUSG00000026203	1406.13	0.0758153	0.0707034	0.275464	0.407868	Dnajb2	DnaJ heat shock protein family (Hsp40) member B2
ENSMUSG00000026204	5.31054	0.0624241	0.351079	0.673155	0.777969	Ptprn	protein tyrosine phosphatase, receptor type, N
ENSMUSG00000026209	1084.36	-0.0810169	0.0661831	0.213873	0.336505	Dnpep	aspartyl aminopeptidase
ENSMUSG00000026208	17951.4	-0.182638	0.0902077	0.0408182	0.0878834	Des	desmin
ENSMUSG00000085653	31.0635	-0.881959	0.330646	0.000957981	0.00330477	Gm15179	predicted gene 15179
ENSMUSG00000026207	1284.53	-0.562813	0.0852622	1.32282517117498e-11	1.8740642558486e-10	Speg	SPEG complex locus
ENSMUSG00000033021	891.198	-0.407422	0.0679559	1.05312836373844e-09	1.13553242170279e-08	Gmppa	GDP-mannose pyrophosphorylase A
ENSMUSG00000032997	1121.3	-1.04217	0.103369	8.1409729371063e-25	4.49961611049815e-23	Chpf	chondroitin polymerizing factor
ENSMUSG00000026211	654.929	-0.644983	0.114023	3.97018666669411e-09	3.8991937744393e-08	Obsl1	obscurin-like 1
ENSMUSG00000051703	21.9411	-0.423392	0.314597	0.0605271	0.122054	Tmem198	transmembrane protein 198
ENSMUSG00000032968	83.407	-0.0269241	0.172458	0.859849	0.910821	Inha	inhibin alpha
ENSMUSG00000026213	646.053	0.0815438	0.0770284	0.27976	0.412488	Stk11ip	serine/threonine kinase 11 interacting protein
ENSMUSG00000006576	302.322	-0.403532	0.116387	0.000259314	0.00102176	Slc4a3	solute carrier family 4 (anion exchanger), member 3
ENSMUSG00000026235	996.145	0.471383	0.120442	3.8292146793591e-05	0.000181865	Epha4	Eph receptor A4
ENSMUSG00000004872	29.2303	-0.191996	0.258084	0.326012	0.463689	Pax3	paired box 3
ENSMUSG00000032908	868.285	1.80429	0.151432	7.96978652143212e-34	8.93235962685397e-32	Sgpp2	sphingosine-1-phosphate phosphatase 2
ENSMUSG00000026245	846.496	0.279468	0.079515	0.000316006	0.00121872	Farsb	phenylalanyl-tRNA synthetase, beta subunit
ENSMUSG00000012187	16.5008	-0.0101739	0.284128	0.955516	0.973319	Mogat1	monoacylglycerol O-acyltransferase 1
ENSMUSG00000032883	459.993	-0.626473	0.0866168	1.29243022193952e-13	2.3724738214202e-12	Acsl3	acyl-CoA synthetase long-chain family member 3
ENSMUSG00000079470	158.971	-0.0228038	0.157393	0.872025	0.919759	Utp14b	UTP14B small subunit processome component
ENSMUSG00000047330	108.763	-0.744438	0.204499	5.15320276458555e-05	0.000238497	Kcne4	potassium voltage-gated channel, Isk-related subfamily, gene 4
ENSMUSG00000054702	197.899	0.0340117	0.127	0.776751	0.853727	Ap1s3	adaptor-related protein complex AP-1, sigma 3
ENSMUSG00000073643	915.865	-0.0124654	0.0659159	0.847235	0.902435	Wdfy1	WD repeat and FYVE domain containing 1
ENSMUSG00000026248	436.827	0.0972988	0.0819907	0.224146	0.348944	Mrpl44	mitochondrial ribosomal protein L44
ENSMUSG00000026249	1126.51	-0.179859	0.0689095	0.00785043	0.0212298	Serpine2	serine (or cysteine) peptidase inhibitor, clade E, member 2
ENSMUSG00000043230	18.1467	0.171105	0.29337	0.392795	0.532616	Fam124b	family with sequence similarity 124, member B
ENSMUSG00000004364	3340.74	0.261129	0.0750205	0.000376468	0.00142546	Cul3	cullin 3
ENSMUSG00000090637	17.2274	2.25844	0.464179	8.25986965749611e-08	6.48888670055788e-07	Gm6189	GLE1 RNA export mediator pseudogene
ENSMUSG00000038608	807.868	-0.375697	0.105795	0.000212282	0.000854806	Dock10	dedicator of cytokinesis 10
ENSMUSG00000055980	1371.35	-0.250672	0.111103	0.017911	0.0436714	Irs1	insulin receptor substrate 1
ENSMUSG00000026142	507.156	-0.440096	0.0980107	3.3155095593122e-06	1.94552326496697e-05	Rhbdd1	rhomboid domain containing 1
ENSMUSG00000067158	549.519	-0.309414	0.109156	0.00296164	0.00898063	Col4a4	collagen, type IV, alpha 4
ENSMUSG00000079465	299.786	-0.306368	0.158182	0.0328044	0.0732318	Col4a3	collagen, type IV, alpha 3
ENSMUSG00000026150	1672.48	0.105426	0.0640389	0.094923	0.176122	Mff	mitochondrial fission factor
ENSMUSG00000026159	1696.36	0.429539	0.0592889	2.16356314134617e-13	3.88670728526426e-12	Agfg1	ArfGAP with FG repeats 1
ENSMUSG00000038496	31.1005	0.0602038	0.225175	0.741421	0.828758	Slc19a3	solute carrier family 19, member 3
ENSMUSG00000026166	25.534	0.982455	0.40269	0.00142103	0.00469656	Ccl20	chemokine (C-C motif) ligand 20
ENSMUSG00000026163	9.8357	-0.411611	0.43719	0.0857784	0.162031	Sphkap	SPHK1 interactor, AKAP domain containing
ENSMUSG00000045658	791.211	-0.864468	0.0944225	8.70151326438775e-21	3.37585247299535e-19	Pid1	phosphotyrosine interaction domain containing 1
ENSMUSG00000026219	6206.34	0.531138	0.0646345	7.63302726453164e-17	2.05867235340456e-15	Trip12	thyroid hormone receptor interactor 12
ENSMUSG00000073633	63.7553	-0.0808308	0.185429	0.617029	0.734349	Fbxo36	F-box protein 36
ENSMUSG00000026220	362.2	0.288716	0.154473	0.0406265	0.0875547	Slc16a14	solute carrier family 16 (monocarboxylic acid transporters), member 14
ENSMUSG00000052477	14.5019	-0.0687909	0.274231	0.718304	0.811307	C130026I21Rik	RIKEN cDNA C130026I21 gene
ENSMUSG00000089844	5.33036	-0.134099	0.346895	0.450026	0.587398	A530032D15Rik	RIKEN cDNA A530032D15Rik gene
ENSMUSG00000072109	5.01571	0.131838	0.350306	0.448064	0.585443	A530040E14Rik	RIKEN cDNA A530040E14 gene
ENSMUSG00000118607	26.6302	0.0300697	0.232794	0.871479	0.919543	Gm7592	predicted gene 7592
ENSMUSG00000070034	285.88	-0.180136	0.095396	0.0505386	0.105164	Sp110	Sp110 nuclear body protein
ENSMUSG00000070031	259.07	-0.0238229	0.148852	0.86023	0.911092	Sp140	Sp140 nuclear body protein
ENSMUSG00000026222	870.092	-0.310955	0.0740587	1.79808678785237e-05	9.14870185577142e-05	Sp100	nuclear antigen Sp100
ENSMUSG00000052760	91.3678	-0.199921	0.153856	0.153708	0.259413	A630001G21Rik	RIKEN cDNA A630001G21 gene
ENSMUSG00000036707	3667.93	0.374003	0.0547028	4.66889858768266e-12	7.05017665478368e-11	Cab39	calcium binding protein 39
ENSMUSG00000026223	2877.33	-0.156442	0.0828212	0.0524875	0.108637	Itm2c	integral membrane protein 2C
ENSMUSG00000049608	36.6125	0.00438458	0.218881	0.981675	0.98987	Gpr55	G protein-coupled receptor 55
ENSMUSG00000026227	10.2738	0.016512	0.294772	0.931155	0.95774	2810459M11Rik	RIKEN cDNA 2810459M11 gene
ENSMUSG00000026229	2410.15	0.273762	0.059984	3.70175374412921e-06	2.15216644246371e-05	Psmd1	proteasome (prosome, macropain) 26S subunit, non-ATPase, 1
ENSMUSG00000026228	18.7998	0.668838	0.400556	0.0147362	0.036866	Htr2b	5-hydroxytryptamine (serotonin) receptor 2B
ENSMUSG00000062590	134.077	-0.212022	0.150233	0.12336	0.21775	Armc9	armadillo repeat containing 9
ENSMUSG00000079445	21.2873	0.824902	0.354821	0.0026475	0.00812454	B3gnt7	UDP-GlcNAc:betaGal beta-1,3-N-acetylglucosaminyltransferase 7
ENSMUSG00000026234	9014.94	0.857286	0.0723539	3.80503995426335e-33	4.12703634609187e-31	Ncl	nucleolin
ENSMUSG00000026238	11504.5	0.195923	0.121642	0.0880392	0.165601	Ptma	prothymosin alpha
ENSMUSG00000026239	423.492	-0.632529	0.110169	2.40919356019482e-09	2.44851742485492e-08	Pde6d	phosphodiesterase 6D, cGMP-specific, rod, delta
ENSMUSG00000026240	307.586	0.0092071	0.0973765	0.922842	0.951762	Cops7b	COP9 signalosome subunit 7B
ENSMUSG00000026241	14.1211	0.132466	0.31839	0.489091	0.623193	Nppc	natriuretic peptide type C
ENSMUSG00000053333	282.759	-0.927598	0.107135	7.07862461074815e-19	2.33722050568303e-17	Dis3l2	DIS3 like 3'-5' exoribonuclease 2
ENSMUSG00000084106	24.885	0.0859217	0.255961	0.653465	0.764081	Gm6136	ribosomal protein L6 pseudogene
ENSMUSG00000101940	18.9667	-1.33827	0.436281	0.000164296	0.000675878	Akp-ps1	alkaline phosphatase pseudogene 1
ENSMUSG00000026247	2.13201	0.233566	0.453503	0.106228	NA	Ecel1	endothelin converting enzyme-like 1
ENSMUSG00000026251	17.155	-0.737267	0.366361	0.00661617	0.0182243	Chrnd	cholinergic receptor, nicotinic, delta polypeptide
ENSMUSG00000026254	1469.61	0.245829	0.0580914	1.80931326631203e-05	9.19886235750475e-05	Eif4e2	eukaryotic translation initiation factor 4E member 2
ENSMUSG00000026255	177.197	-0.871272	0.199973	1.87855470726025e-06	1.15718969967232e-05	Efhd1	EF hand domain containing 1
ENSMUSG00000048000	1568.65	0.095874	0.0642157	0.130032	0.227044	Gigyf2	GRB10 interacting GYF protein 2
ENSMUSG00000079436	5.15819	-0.00763094	0.333386	0.960875	0.977101	Kcnj13	potassium inwardly-rectifying channel, subfamily J, member 13
ENSMUSG00000026259	140.422	-0.866674	0.162093	1.42448392763991e-08	1.27157251133661e-07	Ngef	neuronal guanine nucleotide exchange factor
ENSMUSG00000079434	1022.27	-0.209599	0.119515	0.0637596	0.127242	Neu2	neuraminidase 2
ENSMUSG00000026288	854.064	-0.131516	0.083256	0.10482	0.190938	Inpp5d	inositol polyphosphate-5-phosphatase D
ENSMUSG00000026289	869.112	0.0903481	0.0894451	0.298311	0.433021	Atg16l1	autophagy related 16-like 1 (S. cerevisiae)
ENSMUSG00000089281	3.24545	0.0203407	0.349021	0.887524	0.929401	Scarna6	small Cajal body-specific RNA 6
ENSMUSG00000056055	31.6129	-0.174676	0.246339	0.361304	0.500474	Sag	S-antigen, retina and pineal gland (arrestin)
ENSMUSG00000070738	1374.95	-0.370904	0.0822686	3.71175384819676e-06	2.15732993758345e-05	Dgkd	diacylglycerol kinase, delta
ENSMUSG00000005501	657.986	0.0528661	0.073925	0.467436	0.603922	Usp40	ubiquitin specific peptidase 40
ENSMUSG00000090124	120.398	0.260902	0.161241	0.0731699	0.142482	Ugt1a7c	UDP glucuronosyltransferase 1 family, polypeptide A7C
ENSMUSG00000090145	9.65253	0.0143718	0.296442	0.93996	0.962528	Ugt1a6b	UDP glucuronosyltransferase 1 family, polypeptide A6B
ENSMUSG00000054545	46.559	0.435316	0.225094	0.02138	0.0508392	Ugt1a6a	UDP glucuronosyltransferase 1 family, polypeptide A6A
ENSMUSG00000081984	80.9187	0.990849	0.180559	5.24693690759813e-09	5.03576142596977e-08	Dnajb3	DnaJ heat shock protein family (Hsp40) member B3
ENSMUSG00000089960	668.487	0.777055	0.121587	3.18452531311028e-11	4.28869250111394e-10	Ugt1a1	UDP glucuronosyltransferase 1 family, polypeptide A1
ENSMUSG00000079429	13.3585	-0.334891	0.347852	0.133385	0.231456	Mroh2a	maestro heat-like repeat family member 2A
ENSMUSG00000044783	2499.57	0.250332	0.0738505	0.000540564	0.00198144	A730008H23Rik	RIKEN cDNA A730008H23 gene
ENSMUSG00000099553	2.07844	0.10859	0.376612	0.399729	NA	Gm29538	predicted gene 29538
ENSMUSG00000062310	3.12844	-0.0245291	0.351538	0.857761	0.909714	Glrp1	glutamine repeat protein 1
ENSMUSG00000049866	1643.89	-0.0447869	0.0820563	0.574667	0.700292	Arl4c	ADP-ribosylation factor-like 4C
ENSMUSG00000036206	539.566	-0.534809	0.129678	1.25969686684208e-05	6.61832878202839e-05	Sh3bp4	SH3-domain binding protein 4
ENSMUSG00000055013	770.357	-0.833418	0.0724011	2.12237168299768e-31	2.06844088564228e-29	Agap1	ArfGAP with GTPase domain, ankyrin repeat and PH domain 1
ENSMUSG00000067081	62.7025	-0.937216	0.213344	1.45392587667438e-06	9.18906661529728e-06	Asb18	ankyrin repeat and SOCS box-containing 18
ENSMUSG00000044337	1136.76	-0.71795	0.16205	1.93013358282946e-06	1.186065028937e-05	Ackr3	atypical chemokine receptor 3
ENSMUSG00000034432	993.544	0.038764	0.0720858	0.58443	0.707234	Cops8	COP9 signalosome subunit 8
ENSMUSG00000048126	12148.7	-0.496791	0.0791864	1.40377399241044e-10	1.71947398438908e-09	Col6a3	collagen, type VI, alpha 3
ENSMUSG00000026303	90.6686	-0.46279	0.204577	0.00882496	0.0235091	Mlph	melanophilin
ENSMUSG00000026304	13.3006	-0.947773	0.478108	0.00458808	0.0132002	Rab17	RAB17, member RAS oncogene family
ENSMUSG00000026305	2488.31	0.488462	0.0643902	1.44473469212092e-14	2.99548588682914e-13	Lrrfip1	leucine rich repeat (in FLII) interacting protein 1
ENSMUSG00000070732	4.61004	0.0765565	0.354535	0.602148	0.721705	Rbm44	RNA binding motif protein 44
ENSMUSG00000034353	605.714	-0.580469	0.119414	3.25778070513525e-07	2.29959649913921e-06	Ramp1	receptor (calcitonin) activity modifying protein 1
ENSMUSG00000034343	923.212	0.193938	0.0702884	0.00496307	0.0141499	Ube2f	ubiquitin-conjugating enzyme E2F (putative)
ENSMUSG00000026307	345.703	-0.362089	0.101315	0.000200419	0.000810596	Scly	selenocysteine lyase
ENSMUSG00000049515	2.29273	-0.0675232	0.360013	0.616044	NA	Espnl	espin-like
ENSMUSG00000026308	271.497	-0.633428	0.120081	3.51795836966177e-08	2.94486689417247e-07	Klhl30	kelch-like 30
ENSMUSG00000047443	31.0134	-0.0416876	0.249057	0.823945	0.8869	Erfe	erythroferrone
ENSMUSG00000026309	1003.52	-0.190768	0.0875858	0.024913	0.0578359	Ilkap	integrin-linked kinase-associated serine/threonine phosphatase 2C
ENSMUSG00000067071	253.228	-0.276872	0.11545	0.011329	0.0292978	Hes6	hairy and enhancer of split 6
ENSMUSG00000055866	1047.8	-0.094825	0.174797	0.539858	0.669562	Per2	period circadian clock 2
ENSMUSG00000034292	149.376	-0.308926	0.159925	0.0328183	0.0732547	Traf3ip1	TRAF3 interacting protein 1
ENSMUSG00000026311	284.551	-0.437585	0.117189	8.61155029939909e-05	0.000378001	Asb1	ankyrin repeat and SOCS box-containing 1
ENSMUSG00000007805	406.425	-0.592119	0.118834	1.87242664060035e-07	1.38266233702311e-06	Twist2	twist basic helix-loop-helix transcription factor 2
ENSMUSG00000026313	814.638	-0.126575	0.0723474	0.0743906	0.144401	Hdac4	histone deacetylase 4
ENSMUSG00000026260	2100.39	0.148727	0.084303	0.0701855	0.13783	Ndufa10	NADH:ubiquinone oxidoreductase subunit A10
ENSMUSG00000073616	979.572	0.242255	0.0912985	0.00616457	0.0171135	Cops9	COP9 signalosome subunit 9
ENSMUSG00000044055	2.69542	0.0146514	0.352823	0.913707	0.945492	Otos	otospiralin
ENSMUSG00000034220	2335.37	0.0302048	0.0819206	0.706797	0.802833	Gpc1	glypican 1
ENSMUSG00000034212	5.47634	-0.314961	0.438885	0.135485	0.234479	Ankmy1	ankyrin repeat and MYND domain containing 1
ENSMUSG00000047067	200.147	0.0293367	0.113942	0.787944	0.861665	Dusp28	dual specificity phosphatase 28
ENSMUSG00000097251	22.2571	0.206661	0.261997	0.295197	0.429737	5033417F24Rik	RIKEN cDNA 5033417F24 gene
ENSMUSG00000026269	2637.49	0.15662	0.0657127	0.0155162	0.0385118	Rnpepl1	arginyl aminopeptidase (aminopeptidase B)-like 1
ENSMUSG00000100632	7.25508	-0.0691618	0.312914	0.70487	0.801491	9430060I03Rik	RIKEN cDNA 9430060I03 gene
ENSMUSG00000026270	543.415	0.190107	0.0748167	0.00949431	0.0250934	Capn10	calpain 10
ENSMUSG00000026271	133.422	0.732847	0.145107	9.12929299469439e-08	7.10001375770873e-07	Gpr35	G protein-coupled receptor 35
ENSMUSG00000014602	209.057	-0.301959	0.163337	0.0403693	0.0870841	Kif1a	kinesin family member 1A
ENSMUSG00000034159	241.946	0.408314	0.202411	0.0194336	0.0468571	Mab21l4	mab-21-like 4
ENSMUSG00000084989	11.804	-0.144936	0.311649	0.454966	0.592102	Crocc2	ciliary rootlet coiled-coil, rootletin family member 2
ENSMUSG00000047793	1662.36	0.0662928	0.0999514	0.492401	0.626336	Sned1	sushi, nidogen and EGF-like domains 1
ENSMUSG00000026273	232.048	0.179698	0.130374	0.141755	0.243095	Mterf4	mitochondrial transcription termination factor 4
ENSMUSG00000101172	2.57201	0.0164883	0.357413	0.895197	0.9338	Gm28535	predicted gene 28535
ENSMUSG00000026274	140.206	0.509906	0.190584	0.00257576	0.0079313	Pask	PAS domain containing serine/threonine kinase
ENSMUSG00000026275	806.699	0.0774889	0.0731707	0.280703	0.413501	Ppp1r7	protein phosphatase 1, regulatory subunit 7
ENSMUSG00000034107	146.544	-0.508978	0.159419	0.000505816	0.0018638	Ano7	anoctamin 7
ENSMUSG00000034088	10656.8	-0.0565866	0.0469512	0.224378	0.349117	Hdlbp	high density lipoprotein (HDL) binding protein
ENSMUSG00000026276	61.3071	0.205987	0.197074	0.225566	0.35034	Septin2	septin 2
ENSMUSG00000034066	287.417	-0.0509741	0.100186	0.597381	0.718125	Farp2	FERM, RhoGEF and pleckstrin domain protein 2
ENSMUSG00000026277	1939.03	-0.0282859	0.053489	0.592498	0.713488	Stk25	serine/threonine kinase 25 (yeast)
ENSMUSG00000026278	861.038	0.557788	0.112085	2.12244194235527e-07	1.55025864392018e-06	Bok	BCL2-related ovarian killer
ENSMUSG00000026279	693.661	0.393037	0.0868067	3.17357990395319e-06	1.868217128169e-05	Thap4	THAP domain containing 4
ENSMUSG00000026280	983.196	0.153086	0.0730983	0.0328377	0.0732819	Atg4b	autophagy related 4B, cysteine peptidase
ENSMUSG00000026281	510.207	0.153734	0.0830966	0.0577826	0.117558	Dtymk	deoxythymidylate kinase
ENSMUSG00000026283	486.401	0.189084	0.0803415	0.0159605	0.0394971	Ing5	inhibitor of growth family, member 5
ENSMUSG00000073609	283.884	-0.296863	0.116159	0.00703512	0.0192521	D2hgdh	D-2-hydroxyglutarate dehydrogenase
ENSMUSG00000026285	8.74072	0.461841	0.495476	0.0664472	0.131655	Pdcd1	programmed cell death 1
ENSMUSG00000051185	660.238	-0.130481	0.0869907	0.122671	0.216732	Fam174a	family with sequence similarity 174, member A
ENSMUSG00000081051	204.826	-0.122785	0.173478	0.424582	0.563669	Gm15427	predicted pseudogene 15427
ENSMUSG00000040710	491.984	-0.187782	0.0978407	0.0462735	0.097792	St8sia4	ST8 alpha-N-acetyl-neuraminide alpha-2,8-sialyltransferase 4
ENSMUSG00000040693	11.7421	-0.0162965	0.287216	0.929796	0.956811	Slco4c1	solute carrier organic anion transporter family, member 4C1
ENSMUSG00000097814	5.17192	-0.0698303	0.334632	0.677831	0.781481	Panct2	pluripotency-associated noncoding transcript 2
ENSMUSG00000044768	379.317	0.42726	0.113841	8.34880378063923e-05	0.000367588	Macir	macrophage immunometabolism regulator
ENSMUSG00000040648	727.702	0.271725	0.0759879	0.000256818	0.00101331	Ppip5k2	diphosphoinositol pentakisphosphate kinase 2
ENSMUSG00000026333	142.432	0.0651403	0.121259	0.571743	0.697874	Gin1	gypsy retrotransposon integrase 1
ENSMUSG00000026335	2940.12	-0.604174	0.113575	3.04300064393836e-08	2.56859811677039e-07	Pam	peptidylglycine alpha-amidating monooxygenase
ENSMUSG00000089706	20.948	0.12633	0.294786	0.521096	0.653199	B230216N24Rik	RIKEN cDNA B230216N24 gene
ENSMUSG00000100182	4.32035	0.275795	0.433404	0.155115	0.261379	1810006J02Rik	RIKEN cDNA 1810006J02 gene
ENSMUSG00000047496	260.059	-0.079169	0.140322	0.543378	0.672859	Rnf152	ring finger protein 152
ENSMUSG00000056536	525.067	-0.336381	0.0803324	1.7714012597003e-05	9.0243053063621e-05	Pign	phosphatidylinositol glycan anchor biosynthesis, class N
ENSMUSG00000026319	1110.71	0.503981	0.0902303	9.21375182378758e-09	8.5421980373663e-08	Relch	RAB11 binding and LisH domain, coiled-coil and HEAT repeat containing
ENSMUSG00000026321	328.989	-0.165656	0.112278	0.121764	0.215387	Tnfrsf11a	tumor necrosis factor receptor superfamily, member 11a, NFKB activator
ENSMUSG00000099843	73.4437	-0.0976742	0.174779	0.528581	0.659631	Gm7160	predicted gene 7160
ENSMUSG00000038866	871.415	0.268271	0.0717366	0.000137154	0.000574413	Zcchc2	zinc finger, CCHC domain containing 2
ENSMUSG00000101583	2.82607	0.0615993	0.367144	0.597437	0.718149	Gm20753	predicted gene, 20753
ENSMUSG00000044340	526.245	-0.575499	0.0901392	5.40648419974717e-11	7.02773274778991e-10	Phlpp1	PH domain and leucine rich repeat protein phosphatase 1
ENSMUSG00000057329	403.985	-0.762078	0.112094	2.1821579017956e-12	3.42590299695132e-11	Bcl2	B cell leukemia/lymphoma 2
ENSMUSG00000009905	1337.51	0.6861	0.0935871	5.61130196009411e-14	1.07199247862631e-12	Kdsr	3-ketodihydrosphingosine reductase
ENSMUSG00000009907	2708.86	0.589349	0.0496276	5.11244552752619e-33	5.51542652793119e-31	Vps4b	vacuolar protein sorting 4B
ENSMUSG00000067006	6893.64	0.828372	0.0986477	8.1859290344891e-18	2.43933430342368e-16	Serpinb5	serine (or cysteine) peptidase inhibitor, clade B, member 5
ENSMUSG00000059956	1570.33	4.17065	0.340204	7.55003521583922e-36	9.95519022512029e-34	Serpinb12	serine (or cysteine) peptidase inhibitor, clade B (ovalbumin), member 12
ENSMUSG00000048775	17.4335	-0.0409304	0.270826	0.828979	0.889423	Serpinb13	serine (or cysteine) peptidase inhibitor, clade B (ovalbumin), member 13
ENSMUSG00000084228	4.79664	4.3741	1.37655	2.31913980540962e-05	0.000115836	Gm8080	serine (or cysteine) peptidase inhibitor, clade B (ovalbumin), member 3D pseudogene
ENSMUSG00000044594	203.339	7.38173	0.736324	1.41902941293141e-24	7.6749328087073e-23	Serpinb3a	serine (or cysteine) peptidase inhibitor, clade B (ovalbumin), member 3A
ENSMUSG00000058017	3.40634	5.40535	2.55817	8.14452480965239e-05	0.000359299	Serpinb3d	serine (or cysteine) peptidase inhibitor, clade B (ovalbumin), member 3D
ENSMUSG00000073602	283.079	1.6402	0.186013	8.85059623043387e-20	3.16581433249597e-18	Serpinb3b	serine (or cysteine) peptidase inhibitor, clade B (ovalbumin), member 3B
ENSMUSG00000073601	2.2476	-0.171072	0.41369	0.161565	NA	Serpinb3c	serine (or cysteine) peptidase inhibitor, clade B, member 3C
ENSMUSG00000026327	868.242	0.596045	0.137315	4.11661930092427e-06	2.37349750719766e-05	Serpinb11	serine (or cysteine) peptidase inhibitor, clade B (ovalbumin), member 11
ENSMUSG00000067001	1929.98	0.206512	0.130789	0.0918595	0.171511	Serpinb7	serine (or cysteine) peptidase inhibitor, clade B, member 7
ENSMUSG00000062345	2792.65	0.717764	0.159991	1.52895630699968e-06	9.61207994310115e-06	Serpinb2	serine (or cysteine) peptidase inhibitor, clade B, member 2
ENSMUSG00000092572	518.597	0.217595	0.147717	0.109186	0.197026	Serpinb10	serine (or cysteine) peptidase inhibitor, clade B (ovalbumin), member 10
ENSMUSG00000026315	2410.81	0.536016	0.0810041	1.32227946526557e-11	1.8740642558486e-10	Serpinb8	serine (or cysteine) peptidase inhibitor, clade B, member 8
ENSMUSG00000047216	266.886	-0.47742	0.136587	0.000188241	0.000764098	Cdh19	cadherin 19, type 2
ENSMUSG00000038702	884.39	-0.138724	0.0783289	0.073221	0.142536	Dsel	dermatan sulfate epimerase-like
ENSMUSG00000026374	1358.18	0.132487	0.0669001	0.0440951	0.0937915	Tsn	translin
ENSMUSG00000026377	733.98	0.839735	0.0781476	1.06972330371488e-27	8.23686943860457e-26	Nifk	nucleolar protein interacting with the FHA domain of MKI67
ENSMUSG00000064302	1766.21	0.0333222	0.0760947	0.656706	0.766689	Clasp1	CLIP associating protein 1
ENSMUSG00000026380	42.5997	-0.390262	0.24869	0.0497201	0.103829	Tfcp2l1	transcription factor CP2-like 1
ENSMUSG00000048402	256.439	-0.204794	0.158872	0.153881	0.259607	Gli2	GLI-Kruppel family member GLI2
ENSMUSG00000037035	640.244	0.443667	0.102185	6.54596920465843e-06	3.63296788816449e-05	Inhbb	inhibin beta-B
ENSMUSG00000004451	852.088	0.289464	0.0873461	0.000638966	0.00230517	Ralb	v-ral simian leukemia viral oncogene B
ENSMUSG00000098923	301.374	0.165431	0.112462	0.123464	0.217895	Tmem185b	transmembrane protein 185B
ENSMUSG00000026383	319.983	0.19305	0.120484	0.090648	0.169641	Epb41l5	erythrocyte membrane protein band 4.1 like 5
ENSMUSG00000026384	810.55	-0.395063	0.0876244	3.49808740849613e-06	2.04315041629997e-05	Ptpn4	protein tyrosine phosphatase, non-receptor type 4
ENSMUSG00000036975	430.165	-0.662444	0.0948403	6.87879529844464e-13	1.16183889133849e-11	Tmem177	transmembrane protein 177
ENSMUSG00000036962	2.02022	-0.0928811	0.373606	0.449918	NA	Cfap221	cilia and flagella associated protein 221
ENSMUSG00000026387	20.8503	-0.37262	0.35482	0.103037	0.188319	Sctr	secretin receptor
ENSMUSG00000050777	120.315	0.0285672	0.181494	0.858844	0.910449	Tmem37	transmembrane protein 37
ENSMUSG00000026385	2843.43	-0.0475778	0.108965	0.648965	0.760689	Dbi	diazepam binding inhibitor
ENSMUSG00000026388	29.1081	-0.585754	0.322678	0.0153029	0.0380578	3110009E18Rik	RIKEN cDNA 3110009E18 gene
ENSMUSG00000026389	1559.2	-0.652726	0.114281	2.81096827303125e-09	2.83259110590072e-08	Steap3	STEAP family member 3
ENSMUSG00000026390	13.9706	0.57306	0.443849	0.0338785	0.0751886	Marco	macrophage receptor with collagenous structure
ENSMUSG00000058665	106.14	-0.889527	0.161439	5.71007938449177e-09	5.45689917113866e-08	En1	engrailed 1
ENSMUSG00000003721	2896.07	0.178484	0.0781777	0.0195677	0.0471465	Insig2	insulin induced gene 2
ENSMUSG00000026339	639.122	-0.262333	0.0814862	0.000959765	0.0033098	Ccdc93	coiled-coil domain containing 93
ENSMUSG00000001674	588.92	0.49776	0.0770319	4.09860402491133e-11	5.45417134555153e-10	Ddx18	DEAD box helicase 18
ENSMUSG00000026341	6260.79	0.377968	0.0627784	9.90495216208474e-10	1.07316060643339e-08	Actr3	ARP3 actin-related protein 3
ENSMUSG00000026342	1900.98	0.0866183	0.0692681	0.203643	0.324074	Slc35f5	solute carrier family 35, member F5
ENSMUSG00000026344	47.7972	-2.08518	0.305989	6.2537918394656e-13	1.06109332690815e-11	Lypd1	Ly6/Plaur domain containing 1
ENSMUSG00000049690	61.5063	-1.91453	0.266902	7.18803434461147e-14	1.35778468977708e-12	Nckap5	NCK-associated protein 5
ENSMUSG00000036155	660.61	-0.395209	0.0918756	9.0969075687553e-06	4.91618037214223e-05	Mgat5	mannoside acetylglucosaminyltransferase 5
ENSMUSG00000099471	12.1742	0.00358119	0.303823	0.986075	0.99252	Gm8451	predicted gene 8451
ENSMUSG00000026347	2.60659	-0.439469	0.747184	0.0265621	0.0611159	Tmem163	transmembrane protein 163
ENSMUSG00000102014	6.66261	-0.397975	0.511983	0.0804578	0.153722	2900009J06Rik	RIKEN cDNA 2900009J06 gene
ENSMUSG00000026349	1568.02	-0.0756294	0.0901868	0.38686	0.527118	Ccnt2	cyclin T2
ENSMUSG00000051590	6.45895	-0.0435613	0.322782	0.80089	0.870533	Map3k19	mitogen-activated protein kinase kinase kinase 19
ENSMUSG00000036104	1281.81	0.0230589	0.0663791	0.724872	0.816412	Rab3gap1	RAB3 GTPase activating protein subunit 1
ENSMUSG00000036086	90.6188	-0.736403	0.175886	5.37842018394e-06	3.03593309431465e-05	Zranb3	zinc finger, RAN-binding domain containing 3
ENSMUSG00000058603	39.1527	0.177101	0.236505	0.347305	0.485889	Rpl28-ps1	ribosomal protein L28, pseudogene 1
ENSMUSG00000056211	1121.18	-0.168414	0.0687423	0.0126893	0.0323636	R3hdm1	R3H domain containing 1
ENSMUSG00000026353	2443.11	0.476038	0.0744673	6.94066247604528e-11	8.90152096578115e-10	Ubxn4	UBX domain protein 4
ENSMUSG00000026354	3.66639	0.013977	0.342743	0.926959	0.954836	Lct	lactase
ENSMUSG00000026355	1162.24	0.412862	0.136737	0.00122062	0.00409866	Mcm6	minichromosome maintenance complex component 6
ENSMUSG00000026356	1328.65	0.0324098	0.062629	0.600457	0.720405	Dars	aspartyl-tRNA synthetase
ENSMUSG00000045382	188.31	-0.581352	0.260272	0.00629903	0.017446	Cxcr4	chemokine (C-X-C motif) receptor 4
ENSMUSG00000026399	1934.36	-0.129857	0.0763262	0.0801706	0.153319	Cd55	CD55 molecule, decay accelerating factor for complement
ENSMUSG00000026409	503.542	0.054096	0.124332	0.646568	0.758761	Pfkfb2	6-phosphofructo-2-kinase/fructose-2,6-biphosphatase 2
ENSMUSG00000046404	1409.72	1.08929	0.121608	4.00686353163126e-20	1.48048470489247e-18	Yod1	YOD1 deubiquitinase
ENSMUSG00000042510	1536.61	0.990428	0.0796953	2.68399146918673e-36	3.68345876866483e-34	AA986860	expressed sequence AA986860
ENSMUSG00000100106	49.6615	-0.169248	0.2185	0.347542	0.486086	Gm28856	predicted gene 28856
ENSMUSG00000026415	75.204	-0.292411	0.178519	0.0642611	0.128053	Fcamr	Fc receptor, IgA, IgM, high affinity
ENSMUSG00000026417	16.991	-1.27268	0.416124	0.000172855	0.000707914	Pigr	polymeric immunoglobulin receptor
ENSMUSG00000042474	2.36835	0.100803	0.37446	0.428822	NA	Fcmr	Fc fragment of IgM receptor
ENSMUSG00000026416	14.4406	-0.551885	0.939079	0.0226763	0.0534242	Il20	interleukin 20
ENSMUSG00000016524	4.54729	0.0393508	0.350004	0.782756	0.857963	Il19	interleukin 19
ENSMUSG00000016529	10.0729	0.261231	0.384142	0.201516	0.321552	Il10	interleukin 10
ENSMUSG00000016528	3311.74	0.196558	0.0553819	0.000332084	0.00127235	Mapkapk2	MAP kinase-activated protein kinase 2
ENSMUSG00000016526	62.6546	0.808277	0.404006	0.00542769	0.0153335	Dyrk3	dual-specificity tyrosine-(Y)-phosphorylation regulated kinase 3
ENSMUSG00000026427	750.429	0.166146	0.0706917	0.0166723	0.0410529	Eif2d	eukaryotic translation initiation factor 2D
ENSMUSG00000026430	927.573	-0.02397	0.0856297	0.773104	0.851297	Rassf5	Ras association (RalGDS/AF-6) domain family member 5
ENSMUSG00000042349	545.03	0.0552095	0.102863	0.577944	0.702758	Ikbke	inhibitor of kappaB kinase epsilon
ENSMUSG00000026425	2012.97	-0.773536	0.0799703	7.78663182226407e-23	3.55401607199899e-21	Srgap2	SLIT-ROBO Rho GTPase activating protein 2
ENSMUSG00000055184	30.0131	-0.115361	0.232024	0.531313	0.662086	Fam72a	family with sequence similarity 72, member A
ENSMUSG00000004552	21.2423	-0.028155	0.277227	0.881347	0.925527	Ctse	cathepsin E
ENSMUSG00000052688	1435.74	0.0680024	0.0977725	0.473097	0.608807	Rab7b	RAB7B, member RAS oncogene family
ENSMUSG00000042268	385.183	3.05193	0.223149	8.9302668608917e-44	1.95825221360467e-41	Slc26a9	solute carrier family 26, member 9
ENSMUSG00000042251	55.8138	0.122624	0.180681	0.441213	0.579071	Pm20d1	peptidase M20 domain containing 1
ENSMUSG00000013275	1426.56	0.158223	0.0675501	0.0172384	0.0422714	Slc41a1	solute carrier family 41, member 1
ENSMUSG00000026433	283.674	0.0743109	0.121904	0.519913	0.652122	Rab29	RAB29, member RAS oncogene family
ENSMUSG00000026434	1479.46	0.508601	0.137299	7.8015061432142e-05	0.000345907	Nucks1	nuclear casein kinase and cyclin-dependent kinase substrate 1
ENSMUSG00000026435	626.454	-0.20009	0.0918851	0.0244121	0.0568827	Slc45a3	solute carrier family 45, member 3
ENSMUSG00000026436	1312.78	0.230088	0.102976	0.020065	0.0481091	Elk4	ELK4, member of ETS oncogene family
ENSMUSG00000059149	98.9351	-0.324139	0.150589	0.0188562	0.0456629	Mfsd4a	major facilitator superfamily domain containing 4A
ENSMUSG00000026437	62.4201	0.373738	0.196168	0.028474	0.0648346	Cdk18	cyclin-dependent kinase 18
ENSMUSG00000042115	19.2508	0.0427754	0.256718	0.823546	0.886753	Klhdc8a	kelch domain containing 8A
ENSMUSG00000009772	369.809	0.762144	0.130954	1.18297037753834e-09	1.26204359579368e-08	Nuak2	NUAK family, SNF1-like kinase, 2
ENSMUSG00000042066	390.421	-0.696256	0.104533	6.07249386897252e-12	8.96826437135079e-11	Tmcc2	transmembrane and coiled-coil domains 2
ENSMUSG00000042046	1337.95	0.00801664	0.0810234	0.920456	0.950127	Dstyk	dual serine/threonine and tyrosine protein kinase
ENSMUSG00000097760	10.2527	0.180883	0.319636	0.364936	0.504331	6030442K20Rik	RIKEN cDNA 6030442K20 gene
ENSMUSG00000026439	685.223	0.117853	0.0803525	0.133445	0.231521	Rbbp5	retinoblastoma binding protein 5, histone lysine methyltransferase complex subunit
ENSMUSG00000048174	80.4742	-0.0331285	0.177956	0.832382	0.891974	Tmem81	transmembrane protein 81
ENSMUSG00000053024	8.47645	-0.0870569	0.332011	0.61654	0.733983	Cntn2	contactin 2
ENSMUSG00000026442	182.652	-0.321249	0.151058	0.0201065	0.0481916	Nfasc	neurofascin
ENSMUSG00000026443	33.1902	-0.709038	0.328741	0.00516066	0.0146553	Lrrn2	leucine rich repeat protein 2, neuronal
ENSMUSG00000054387	2877.23	-0.0579398	0.0929988	0.518663	0.651039	Mdm4	transformed mouse 3T3 cell double minute 4
ENSMUSG00000100228	5.35312	0.151231	0.361065	0.3803	0.520606	Gm29257	predicted gene 29257
ENSMUSG00000026447	422.207	0.0155329	0.101776	0.875032	0.921785	Pik3c2b	phosphatidylinositol-4-phosphate 3-kinase catalytic subunit type 2 beta
ENSMUSG00000046062	1901.93	0.140178	0.0717114	0.0467732	0.0987075	Ppp1r15b	protein phosphatase 1, regulatory subunit 15B
ENSMUSG00000041757	1024.39	0.123561	0.105609	0.223311	0.347913	Plekha6	pleckstrin homology domain containing, family A member 6
ENSMUSG00000101693	2.25385	-0.310202	0.525011	0.066177	NA	Gm19461	predicted gene, 19461
ENSMUSG00000070644	9.14846	-0.00536705	0.300395	0.975218	0.985674	Etnk2	ethanolamine kinase 2
ENSMUSG00000070643	354.583	-0.181083	0.122005	0.115768	0.206957	Sox13	SRY (sex determining region Y)-box 13
ENSMUSG00000090553	749.906	0.473168	0.0895055	5.28925954964672e-08	4.29571345227749e-07	Snrpe	small nuclear ribonucleoprotein E
ENSMUSG00000102976	319.449	0.0773832	0.115516	0.482695	0.61769	Zc3h11a	zinc finger CCCH type containing 11A
ENSMUSG00000094410	1776.34	0.267347	0.109429	0.0104628	0.0273487	Zbed6	zinc finger, BED type containing 6
ENSMUSG00000051998	49.9978	-0.3755	0.210937	0.0362739	0.0796491	Lax1	lymphocyte transmembrane adaptor 1
ENSMUSG00000026463	4385.75	-0.528972	0.0876188	5.61363463455289e-10	6.30916240208746e-09	Atp2b4	ATPase, Ca++ transporting, plasma membrane 4
ENSMUSG00000010311	7.23537	-0.322338	0.461498	0.116539	0.208168	Optc	opticin
ENSMUSG00000041577	3871.76	-0.641026	0.110735	1.99671140111541e-09	2.05728579193577e-08	Prelp	proline arginine-rich end leucine-rich repeat
ENSMUSG00000041559	680.244	-0.653496	0.139446	6.99295547122562e-07	4.68068625336781e-06	Fmod	fibromodulin
ENSMUSG00000020423	1595.67	-0.0684041	0.171503	0.653488	0.764081	Btg2	BTG anti-proliferation factor 2
ENSMUSG00000026450	1689.85	0.606097	0.159345	3.98151196270256e-05	0.000188552	Chit1	chitinase 1 (chitotriosidase)
ENSMUSG00000064246	416.005	2.57728	0.237313	1.10557105304723e-28	8.81572744038534e-27	Chil1	chitinase-like 1
ENSMUSG00000042451	613.15	-0.0612837	0.124604	0.594112	0.715117	Mybph	myosin binding protein H
ENSMUSG00000042429	267.339	-0.864076	0.204926	3.70180309078471e-06	2.15216644246371e-05	Adora1	adenosine A1 receptor
ENSMUSG00000026459	41.5366	-0.769223	0.431754	0.00895113	0.0238013	Myog	myogenin
ENSMUSG00000026458	248.677	-0.445262	0.112834	3.54352316730208e-05	0.000169602	Ppfia4	protein tyrosine phosphatase, receptor type, f polypeptide (PTPRF), interacting protein (liprin), alpha 4
ENSMUSG00000042305	1256.1	0.418104	0.0683544	4.83614769927538e-10	5.49040200817003e-09	Tmem183a	transmembrane protein 183A
ENSMUSG00000026456	800.994	-0.0824998	0.0686556	0.221321	0.345486	Cyb5r1	cytochrome b5 reductase 1
ENSMUSG00000026457	4605.23	0.179402	0.0808203	0.0229425	0.0539379	Adipor1	adiponectin receptor 1
ENSMUSG00000026455	537.75	0.102478	0.0810131	0.195718	0.314039	Klhl12	kelch-like 12
ENSMUSG00000042229	625.777	0.237134	0.0813847	0.00280397	0.00854878	Rabif	RAB interacting factor
ENSMUSG00000077202	2.67215	0.0417432	0.352645	0.765729	0.845946	Gm25612	predicted gene, 25612
ENSMUSG00000042207	1957	0.537698	0.0746478	2.14089818041179e-13	3.84941888517179e-12	Kdm5b	lysine (K)-specific demethylase 5B
ENSMUSG00000026452	3.02187	0.255013	0.46128	0.106277	0.193052	Syt2	synaptotagmin II
ENSMUSG00000073557	2409.01	-0.449627	0.0903071	2.90069374267708e-07	2.06998923115555e-06	Ppp1r12b	protein phosphatase 1, regulatory subunit 12B
ENSMUSG00000026429	70.77	0.262156	0.168592	0.0828024	0.157397	Ube2t	ubiquitin-conjugating enzyme E2T
ENSMUSG00000042793	899.274	-0.305232	0.121846	0.00794702	0.0214594	Lgr6	leucine-rich repeat-containing G protein-coupled receptor 6
ENSMUSG00000097993	55.0089	-0.179729	0.183387	0.263407	0.39427	Ptprv	protein tyrosine phosphatase, receptor type, V
ENSMUSG00000031506	216.309	-0.064716	0.160667	0.655605	0.765909	Ptpn7	protein tyrosine phosphatase, non-receptor type 7
ENSMUSG00000026426	893.926	0.0233282	0.0787954	0.764119	0.844629	Arl8a	ADP-ribosylation factor-like 8A
ENSMUSG00000026424	55.7525	-0.358205	0.228	0.0559141	0.114438	Gpr37l1	G protein-coupled receptor 37-like 1
ENSMUSG00000079139	125.733	0.284181	0.142765	0.031297	0.0703336	Gm4204	nucleosome assembly protein 1-like 1 pseudogene
ENSMUSG00000003051	34.5565	1.32833	0.516852	0.000641562	0.0023137	Elf3	E74-like factor 3
ENSMUSG00000041926	1111.82	0.163921	0.0853737	0.0486044	0.101912	Rnpep	arginyl aminopeptidase (aminopeptidase B)
ENSMUSG00000062580	1064.61	-0.00464568	0.0770154	0.950241	0.969905	Timm17a	translocase of inner mitochondrial membrane 17a
ENSMUSG00000048096	594.584	-0.393243	0.127489	0.00103116	0.00352407	Lmod1	leiomodin 1 (smooth muscle)
ENSMUSG00000041889	661.8	-0.487814	0.114216	7.61418122709564e-06	4.18438679989052e-05	Shisa4	shisa family member 4
ENSMUSG00000041879	1313.78	-0.0424173	0.0652616	0.508912	0.641875	Ipo9	importin 9
ENSMUSG00000009418	1726.31	-0.252926	0.0936142	0.00516332	0.0146592	Nav1	neuron navigator 1
ENSMUSG00000026421	3092.11	-0.213052	0.0720452	0.00255091	0.0078652	Csrp1	cysteine and glycine-rich protein 1
ENSMUSG00000041801	2371.79	0.0928746	0.0857926	0.266934	0.398388	Phlda3	pleckstrin homology like domain, family A, member 3
ENSMUSG00000026418	10.8009	-0.0736168	0.322969	0.677878	0.781481	Tnni1	troponin I, skeletal, slow 1
ENSMUSG00000041782	3412.48	0.801757	0.106729	1.10078785055332e-14	2.3060533849494e-13	Lad1	ladinin
ENSMUSG00000026414	164.325	-0.772295	0.204723	2.82782641253093e-05	0.000138535	Tnnt2	troponin T2, cardiac
ENSMUSG00000026413	17950.8	0.604259	0.0955245	7.52126135823055e-11	9.57983963690841e-10	Pkp1	plakophilin 1
ENSMUSG00000051985	4.36088	-0.464558	0.654376	0.0474854	0.0999238	Igfn1	immunoglobulin-like and fibronectin type III domain containing 1
ENSMUSG00000026411	351.159	-0.252778	0.128905	0.0357212	0.0786298	Tmem9	transmembrane protein 9
ENSMUSG00000026407	3270.08	-0.436726	0.0925759	1.08616124977698e-06	7.05026288706591e-06	Cacna1s	calcium channel, voltage-dependent, L type, alpha 1S subunit
ENSMUSG00000041642	289.542	-0.303878	0.119555	0.00724285	0.0197483	Kif21b	kinesin family member 21B
ENSMUSG00000087230	20.9774	1.55664	0.398802	7.06102773468611e-06	3.90271708272761e-05	Mroh3	maestro heat-like repeat family member 3
ENSMUSG00000041605	618.097	0.691226	0.128508	1.74037836800987e-08	1.53521614325453e-07	Inava	innate immunity activator
ENSMUSG00000041570	1989.86	0.541331	0.0641142	1.07615480088679e-17	3.17867451728992e-16	Camsap2	calmodulin regulated spectrin-associated protein family, member 2
ENSMUSG00000097403	29.0843	0.214165	0.238456	0.259777	0.390198	9230116N13Rik	RIKEN cDNA 9230116N13 gene
ENSMUSG00000026404	199.252	0.299043	0.113432	0.00558279	0.0157015	Ddx59	DEAD box helicase 59
ENSMUSG00000041498	102.383	0.362739	0.182973	0.0246548	0.0573555	Kif14	kinesin family member 14
ENSMUSG00000041483	418.187	-0.0420982	0.0995149	0.660685	0.769286	Zfp281	zinc finger protein 281
ENSMUSG00000097113	21.9253	-0.740742	0.410538	0.00938168	0.0248315	Gm19705	predicted gene, 19705
ENSMUSG00000026398	29.9066	0.0819773	0.245221	0.664918	0.772407	Nr5a2	nuclear receptor subfamily 5, group A, member 2
ENSMUSG00000026395	1982.6	-0.340856	0.0989658	0.000339302	0.00129617	Ptprc	protein tyrosine phosphatase, receptor type, C
ENSMUSG00000026393	2503.58	-0.097812	0.0709	0.159311	0.267028	Nek7	NIMA (never in mitosis gene a)-related expressed kinase 7
ENSMUSG00000079283	124.825	0.129631	0.155431	0.361377	0.500474	2310009B15Rik	RIKEN cDNA 2310009B15 gene
ENSMUSG00000056268	617.853	-0.243383	0.101179	0.0123405	0.0315975	Dennd1b	DENN/MADD domain containing 1B
ENSMUSG00000104900	5.98078	0.418765	0.603672	0.0560531	0.114676	4930596I21Rik	RIKEN cDNA 4930596I21 gene
ENSMUSG00000033964	749.665	0.303757	0.0785229	7.53709003932566e-05	0.00033551	Zbtb41	zinc finger and BTB domain containing 41
ENSMUSG00000033952	348.047	0.538822	0.161593	0.00027893	0.00108926	Aspm	abnormal spindle microtubule assembly
ENSMUSG00000026365	2613.36	-0.330771	0.115587	0.00257288	0.00792519	Cfh	complement component factor h
ENSMUSG00000052726	35.4169	-0.457639	0.249739	0.023653	0.0553439	Kcnt2	potassium channel, subfamily T, member 2
ENSMUSG00000101795	7.90165	0.064862	0.31498	0.722178	0.814105	Gm5835	ribosomal protein L4 pseudogene
ENSMUSG00000026361	1005.9	0.149144	0.0810952	0.0597998	0.120932	Cdc73	cell division cycle 73, Paf1/RNA polymerase II complex component
ENSMUSG00000033849	575.212	0.157299	0.0890388	0.0686999	0.135471	B3galt2	UDP-Gal:betaGlcNAc beta 1,3-galactosyltransferase, polypeptide 2
ENSMUSG00000018196	666.451	0.0660613	0.0768623	0.381003	0.52132	Glrx2	glutaredoxin 2 (thioltransferase)
ENSMUSG00000018199	922.133	0.333935	0.0791041	1.5355301151499e-05	7.93488333581817e-05	Ro60	Ro60, Y RNA binding protein
ENSMUSG00000018189	609.798	0.5405	0.0805296	6.77627509420793e-12	9.92771051202256e-11	Uchl5	ubiquitin carboxyl-terminal esterase L5
ENSMUSG00000026360	773.813	-0.264911	0.134266	0.034288	0.0759388	Rgs2	regulator of G-protein signaling 2
ENSMUSG00000051079	4.48601	-0.0573441	0.340922	0.716395	0.809758	Rgs13	regulator of G-protein signaling 13
ENSMUSG00000026358	57.7918	-0.2628	0.245377	0.174932	0.28783	Rgs1	regulator of G-protein signaling 1
ENSMUSG00000026357	218.915	-0.162657	0.12521	0.167099	0.277784	Rgs18	regulator of G-protein signaling 18
ENSMUSG00000056220	537.501	-0.328828	0.113953	0.00240414	0.00747552	Pla2g4a	phospholipase A2, group IVA (cytosolic, calcium-dependent)
ENSMUSG00000097028	2.93397	0.128657	0.376111	0.376343	0.516486	Ptgs2os	prostaglandin-endoperoxide synthase 2, opposite strand
ENSMUSG00000032487	123.238	1.04367	0.201461	2.63531044641538e-08	2.24608166227224e-07	Ptgs2	prostaglandin-endoperoxide synthase 2
ENSMUSG00000101199	2.03144	0.199525	0.436854	0.101248	NA	Gm9687	ribosomal protein S8 pseudogene
ENSMUSG00000097754	6.26303	-0.126849	0.346817	0.465241	0.602	Ptgs2os2	prostaglandin-endoperoxide synthase 2, opposite strand 2
ENSMUSG00000006010	1004.76	0.0328054	0.0839216	0.689818	0.790249	Odr4	odr4 GPCR localization factor homolog
ENSMUSG00000006005	4158.79	0.322613	0.0701307	2.7463276277494e-06	1.63918383320167e-05	Tpr	translocated promoter region, nuclear basket protein
ENSMUSG00000006014	298.732	4.00736	0.392484	9.73618731104026e-26	5.98834886624775e-24	Prg4	proteoglycan 4 (megakaryocyte stimulating factor, articular superficial zone protein)
ENSMUSG00000066842	938.763	-0.412127	0.148619	0.00263104	0.00808016	Hmcn1	hemicentin 1
ENSMUSG00000023150	6359.42	-0.130699	0.0654855	0.0424584	0.0908234	Ivns1abp	influenza virus NS1A binding protein
ENSMUSG00000052748	338.923	-0.004228	0.101932	0.964938	0.979504	Swt1	SWT1 RNA endoribonuclease homolog (S. cerevisiae)
ENSMUSG00000053286	479.386	-0.278782	0.0876043	0.00104541	0.00356855	Trmt1l	tRNA methyltransferase 1 like
ENSMUSG00000026484	728.778	-0.103801	0.0910148	0.239502	0.366817	Rnf2	ring finger protein 2
ENSMUSG00000026483	1461.13	-0.55139	0.0696375	8.08695894265427e-16	1.93990855777773e-14	Niban1	niban apoptosis regulator 1
ENSMUSG00000100594	23.2923	-0.0451806	0.2676	0.811455	0.87811	2810414N06Rik	RIKEN cDNA 2810414N06 gene
ENSMUSG00000043019	2192.29	0.35738	0.0869337	2.40850201994385e-05	0.000119944	Edem3	ER degradation enhancer, mannosidase alpha-like 3
ENSMUSG00000032666	1276.73	-0.879012	0.106491	2.3272185134763e-17	6.65004338397606e-16	1700025G04Rik	RIKEN cDNA 1700025G04 gene
ENSMUSG00000014980	184.986	0.0245486	0.134505	0.846143	0.901535	Tsen15	tRNA splicing endonuclease subunit 15
ENSMUSG00000032649	63.2496	-0.60114	0.21492	0.00128776	0.00430049	Colgalt2	collagen beta(1-O)galactosyltransferase 2
ENSMUSG00000026482	1624.18	-0.418793	0.101028	1.65544968636116e-05	8.48992806319544e-05	Rgl1	ral guanine nucleotide dissociation stimulator,-like 1
ENSMUSG00000008475	4439.96	0.436998	0.0823799	5.35225801403321e-08	4.33814596926902e-07	Arpc5	actin related protein 2/3 complex, subunit 5
ENSMUSG00000026480	658.881	-0.0696304	0.104612	0.489095	0.623193	Ncf2	neutrophil cytosolic factor 2
ENSMUSG00000042772	1486.37	0.23492	0.0751306	0.00140936	0.00466566	Smg7	SMG7 nonsense mediated mRNA decay factor
ENSMUSG00000042751	16.3336	-0.630471	0.457213	0.025258	0.0584822	Nmnat2	nicotinamide nucleotide adenylyltransferase 2
ENSMUSG00000026479	1164.2	0.290012	0.0794688	0.000184995	0.000752286	Lamc2	laminin, gamma 2
ENSMUSG00000026478	7791.81	-0.481995	0.086518	1.04572388935312e-08	9.57941244383431e-08	Lamc1	laminin, gamma 1
ENSMUSG00000042708	4.48701	-0.0186166	0.344415	0.898116	0.935587	Shcbp1l	Shc SH2-domain binding protein 1-like
ENSMUSG00000042699	2797.24	0.301783	0.0717429	1.78813638540311e-05	9.10726166097508e-05	Dhx9	DEAH (Asp-Glu-Ala-His) box polypeptide 9
ENSMUSG00000042684	688.125	0.625159	0.120834	6.15183837437058e-08	4.94648016598454e-07	Npl	N-acetylneuraminate pyruvate lyase
ENSMUSG00000099858	5.51531	-0.185914	0.364012	0.319057	0.455821	Gm6652	predicted gene 6652
ENSMUSG00000042671	4.67039	0.144048	0.361801	0.394163	0.533824	Rgs8	regulator of G-protein signaling 8
ENSMUSG00000026475	66.6653	-0.0468297	0.206386	0.786103	0.860444	Rgs16	regulator of G-protein signaling 16
ENSMUSG00000066800	762.698	0.284722	0.0793594	0.000235002	0.000936203	Rnasel	ribonuclease L (2', 5'-oligoisoadenylate synthetase-dependent)
ENSMUSG00000042641	7.38069	-0.434821	0.484952	0.0762974	0.147407	Rgsl1	regulator of G-protein signaling like 1
ENSMUSG00000045968	46.4015	-0.597364	0.234232	0.00274748	0.00839433	Teddm2	transmembrane epididymal family member 2
ENSMUSG00000026473	10890.6	-0.425989	0.172145	0.00583714	0.0163349	Glul	glutamate-ammonia ligase (glutamine synthetase)
ENSMUSG00000004110	155.23	-2.3425	0.203476	9.30987030566449e-32	9.25208490376726e-30	Cacna1e	calcium channel, voltage-dependent, R type, alpha 1E subunit
ENSMUSG00000096950	16.4055	0.21209	0.304471	0.300589	0.435472	Gm9530	predicted gene 9530
ENSMUSG00000056708	1008.04	0.895459	0.145093	1.02533717970003e-10	1.28240249617288e-09	Ier5	immediate early response 5
ENSMUSG00000026471	474.66	-0.268002	0.103678	0.00697028	0.0190954	Mr1	major histocompatibility complex, class I-related
ENSMUSG00000026470	1117.29	0.167113	0.0765414	0.0257091	0.0593904	Stx6	syntaxin 6
ENSMUSG00000033722	240.326	-0.763666	0.140293	9.82212974365522e-09	9.05215374365008e-08	BC034090	cDNA sequence BC034090
ENSMUSG00000026469	903.101	-0.24999	0.079713	0.00130005	0.00433628	Xpr1	xenotropic and polytropic retrovirus receptor 1
ENSMUSG00000073535	10.5316	-0.50383	0.502132	0.0532137	0.109845	Gm5532	predicted gene 5532
ENSMUSG00000033701	1085.27	0.362594	0.0685992	7.4266085193746e-08	5.87316347588645e-07	Acbd6	acyl-Coenzyme A binding domain containing 6
ENSMUSG00000033684	3251.4	0.544024	0.0710492	6.85371679629696e-15	1.46936113335276e-13	Qsox1	quiescin Q6 sulfhydryl oxidase 1
ENSMUSG00000033671	2132.07	0.0770314	0.0789047	0.31933	0.456114	Cep350	centrosomal protein 350
ENSMUSG00000026466	2243.46	-0.0892161	0.0664241	0.171806	0.283752	Tor1aip1	torsin A interacting protein 1
ENSMUSG00000050565	2579.08	0.218139	0.0627771	0.000421509	0.00157736	Tor1aip2	torsin A interacting protein 2
ENSMUSG00000060985	7.00752	0.48103	0.53829	0.0588351	0.119374	Tdrd5	tudor domain containing 5
ENSMUSG00000026601	6.27096	0.331625	0.457687	0.118427	0.21085	Axdnd1	axonemal dynein light chain domain containing 1
ENSMUSG00000078193	31.1835	0.102369	0.260337	0.594135	0.715117	Gm2000	ribosomal protein L35 pseudogene
ENSMUSG00000026600	4162.91	1.30518	0.127991	2.02505215296096e-25	1.20511510719276e-23	Soat1	sterol O-acyltransferase 1
ENSMUSG00000101523	12.4816	-0.129799	0.303526	0.502465	0.63593	Csnk2a1-ps3	casein kinase 2, alpha 1 polypeptide, pseudogene 3
ENSMUSG00000026596	1286.54	0.429904	0.0883423	5.55995031371305e-07	3.7690335224747e-06	Abl2	v-abl Abelson murine leukemia viral oncogene 2 (arg, Abelson-related gene)
ENSMUSG00000060519	706.228	-0.154911	0.0722578	0.0288201	0.0655708	Tor3a	torsin family 3, member A
ENSMUSG00000033557	2269.2	0.11813	0.0618823	0.0533906	0.110133	Fam20b	FAM20B, glycosaminoglycan xylosylkinase
ENSMUSG00000026594	799.505	-0.168617	0.0800424	0.0308931	0.0695501	Ralgps2	Ral GEF with PH domain and SH3 binding motif 2
ENSMUSG00000033544	541.669	-0.72174	0.19033	2.90980895530529e-05	0.000142137	Angptl1	angiopoietin-like 1
ENSMUSG00000070565	904.25	-0.0403633	0.0752331	0.583816	0.70683	Rasal2	RAS protein activator like 2
ENSMUSG00000049881	328.163	-0.0479291	0.112585	0.654992	0.765441	2810025M15Rik	RIKEN cDNA 2810025M15 gene
ENSMUSG00000033488	318.233	-0.373388	0.104524	0.000195961	0.000793522	Cryzl2	crystallin zeta like 2
ENSMUSG00000026589	486.304	-0.829828	0.0961653	1.07821652914088e-18	3.47475084007796e-17	Sec16b	SEC16 homolog B (S. cerevisiae)
ENSMUSG00000026587	8.93801	0.270986	0.394955	0.189557	0.306126	Astn1	astrotactin 1
ENSMUSG00000073530	598.911	-0.257639	0.16534	0.0829491	0.157588	Pappa2	pappalysin 2
ENSMUSG00000040782	1277.75	0.0804694	0.0792786	0.299979	0.434972	Cop1	COP1, E3 ubiquitin ligase
ENSMUSG00000015829	8.62936	-1.84181	0.650615	0.000263555	0.00103665	Tnr	tenascin R
ENSMUSG00000090394	876.12	-0.224103	0.134881	0.0743201	0.144278	4930523C07Rik	RIKEN cDNA 4930523C07 gene
ENSMUSG00000026725	125.364	-0.227277	0.194513	0.174825	0.287724	Tnn	tenascin N
ENSMUSG00000058267	677.38	-0.0118061	0.0866929	0.887846	0.929594	Mrps14	mitochondrial ribosomal protein S14
ENSMUSG00000014226	1136.96	0.398482	0.0755759	7.12607817633813e-08	5.65544851020635e-07	Cacybp	calcyclin binding protein
ENSMUSG00000026721	959.961	-0.0227755	0.0850993	0.781818	0.857289	Rabgap1l	RAB GTPase activating protein 1-like
ENSMUSG00000118401	2.42171	0.285072	0.499308	0.0719654	0.140681	Gpr52	G protein-coupled receptor 52
ENSMUSG00000040423	1503.23	0.16668	0.100364	0.0842047	0.159537	Rc3h1	RING CCCH (C3H) domains 1
ENSMUSG00000026715	12.8577	-0.0747581	0.297326	0.693963	0.793516	Serpinc1	serine (or cysteine) peptidase inhibitor, clade C (antithrombin), member 1
ENSMUSG00000043467	660.647	-0.280616	0.110319	0.00760778	0.0206519	Zbtb37	zinc finger and BTB domain containing 37
ENSMUSG00000053332	2640.06	0.48439	0.0567501	5.89652881240842e-18	1.78345685549516e-16	Gas5	growth arrest specific 5
ENSMUSG00000026709	275.257	-0.113663	0.108567	0.273324	0.405622	Dars2	aspartyl-tRNA synthetase 2 (mitochondrial)
ENSMUSG00000026708	136.122	0.49199	0.165775	0.00110784	0.00375559	Cenpl	centromere protein L
ENSMUSG00000026705	517.613	-0.222715	0.0815212	0.00507216	0.0144148	Klhl20	kelch-like 20
ENSMUSG00000026701	4041.59	-0.377101	0.0864983	7.23816651936694e-06	3.99405829763973e-05	Prdx6	peroxiredoxin 6
ENSMUSG00000026700	4.10372	1.88452	1.22905	0.00504398	0.0143502	Tnfsf4	tumor necrosis factor (ligand) superfamily, member 4
ENSMUSG00000066755	14.3721	-0.103183	0.279253	0.59361	0.71457	Tnfsf18	tumor necrosis factor (ligand) superfamily, member 18
ENSMUSG00000000817	10.7895	-0.66677	0.545125	0.0264425	0.0608961	Fasl	Fas ligand (TNF superfamily, member 6)
ENSMUSG00000040297	1094.97	0.517914	0.0981832	5.01886025247308e-08	4.08597605865181e-07	Suco	SUN domain containing ossification factor
ENSMUSG00000026698	508.559	0.214853	0.0818457	0.00709065	0.0193804	Pigc	phosphatidylinositol glycan anchor biosynthesis, class C
ENSMUSG00000040265	196.266	-0.753064	0.142186	2.40784782202497e-08	2.06666208393764e-07	Dnm3	dynamin 3
ENSMUSG00000090260	2.99754	-0.105662	0.365971	0.465676	0.602463	2810442N19Rik	RIKEN cDNA 2810442N19 gene
ENSMUSG00000078190	454.279	-0.041892	0.191111	0.798209	0.868779	Dnm3os	dynamin 3, opposite strand
ENSMUSG00000026694	411.174	0.255502	0.126583	0.0319527	0.0716079	Eef1aknmt	EEF1A lysine and N-terminal methyltransferase
ENSMUSG00000026696	809.391	-0.140009	0.0727415	0.0495661	0.103589	Vamp4	vesicle-associated membrane protein 4
ENSMUSG00000026697	928.052	-0.488224	0.165249	0.00115971	0.00391173	Myoc	myocilin
ENSMUSG00000040225	5310.6	0.420714	0.0796797	6.42010640997808e-08	5.13761311840134e-07	Prrc2c	proline-rich coiled-coil 2C
ENSMUSG00000026692	13.5569	-0.192968	0.336148	0.326878	0.464463	Fmo4	flavin containing monooxygenase 4
ENSMUSG00000040181	1212.5	-0.337909	0.144608	0.0113059	0.0292456	Fmo1	flavin containing monooxygenase 1
ENSMUSG00000040170	1031.95	-0.111816	0.150069	0.416505	0.556446	Fmo2	flavin containing monooxygenase 2
ENSMUSG00000026586	3417.97	-0.301507	0.0823801	0.000171445	0.000702565	Prrx1	paired related homeobox 1
ENSMUSG00000040124	220.523	0.0472206	0.109596	0.653436	0.764081	Gorab	golgin, RAB6-interacting
ENSMUSG00000026585	624.867	-0.608175	0.0827453	5.63907847573376e-14	1.07627974616322e-12	Kifap3	kinesin-associated protein 3
ENSMUSG00000026584	705.996	0.289163	0.0747528	7.75884928440361e-05	0.000344394	Scyl3	SCY1-like 3 (S. cerevisiae)
ENSMUSG00000041406	84.9451	0.423189	0.182713	0.00911255	0.024189	BC055324	cDNA sequence BC055324
ENSMUSG00000041396	63.6007	0.341586	0.214666	0.0583152	0.118451	Mettl18	methyltransferase like 18
ENSMUSG00000026582	140.77	0.499101	0.295298	0.0261381	0.0602916	Sele	selectin, endothelial cell
ENSMUSG00000026581	71.7909	0.780295	0.206148	2.76984617025087e-05	0.000136124	Sell	selectin, lymphocyte
ENSMUSG00000026580	247.718	0.483686	0.196315	0.00494754	0.0141116	Selp	selectin, platelet
ENSMUSG00000026579	238.249	-0.172515	0.194077	0.301328	0.436082	F5	coagulation factor V
ENSMUSG00000040918	696.812	0.537668	0.0992819	2.17609804573838e-08	1.88333770805346e-07	Slc19a2	solute carrier family 19 (thiamine transporter), member 2
ENSMUSG00000026578	235.179	0.0777883	0.102278	0.429817	0.56886	Ccdc181	coiled-coil domain containing 181
ENSMUSG00000026577	1129.46	0.641363	0.0803772	4.03756769450286e-16	1.0068466090099e-14	Blzf1	basic leucine zipper nuclear factor 1
ENSMUSG00000026575	154.52	-0.643116	0.133284	3.60241524732969e-07	2.52169067313078e-06	Nme7	NME/NM23 family member 7
ENSMUSG00000026576	3325.07	-0.176806	0.0704756	0.0105706	0.0275804	Atp1b1	ATPase, Na+/K+ transporting, beta 1 polypeptide
ENSMUSG00000026574	11171.4	-0.635671	0.118535	2.1381090268505e-08	1.85523490355621e-07	Dpt	dermatopontin
ENSMUSG00000104117	18.7126	-0.189889	0.269361	0.336847	0.475114	Gm20743	predicted gene, 20743
ENSMUSG00000026573	28.9778	-0.400526	0.310338	0.0720504	0.140793	Xcl1	chemokine (C motif) ligand 1
ENSMUSG00000040848	2908.38	0.132436	0.0641882	0.0363073	0.0796935	Sft2d2	SFT2 domain containing 2
ENSMUSG00000040843	605.117	-0.0696479	0.0853651	0.401202	0.541077	Tiprl	TIP41, TOR signalling pathway regulator-like (S. cerevisiae)
ENSMUSG00000040836	404.796	-0.0381877	0.115796	0.728172	0.819305	Gpr161	G protein-coupled receptor 161
ENSMUSG00000026571	1453.62	-0.424599	0.0644436	2.1728378861123e-11	2.99213866992693e-10	Dcaf6	DDB1 and CUL4 associated factor 6
ENSMUSG00000026568	1744.82	-0.0926558	0.0700924	0.177846	0.291294	Mpc2	mitochondrial pyruvate carrier 2
ENSMUSG00000026567	3.68833	-0.184106	0.390972	0.265895	0.397258	Adcy10	adenylate cyclase 10
ENSMUSG00000026566	457.605	-0.234203	0.118831	0.0372163	0.0813435	Mpzl1	myelin protein zero-like 1
ENSMUSG00000040723	1061.4	-0.239426	0.0774744	0.00150082	0.00492878	Rcsd1	RCSD domain containing 1
ENSMUSG00000040713	1997.5	0.13787	0.0719165	0.0504919	0.105089	Creg1	cellular repressor of E1A-stimulated genes 1
ENSMUSG00000005763	97.9213	-0.553586	0.181736	0.000718507	0.00255421	Cd247	CD247 antigen
ENSMUSG00000026565	616.825	-0.458431	0.101266	2.66516241222946e-06	1.59356806473969e-05	Pou2f1	POU domain, class 2, transcription factor 1
ENSMUSG00000026564	316.386	-0.447155	0.137425	0.000489549	0.00180981	Dusp27	dual specificity phosphatase 27 (putative)
ENSMUSG00000040612	204.237	-0.297321	0.184823	0.065924	0.130798	Ildr2	immunoglobulin-like domain containing receptor 2
ENSMUSG00000026563	460.384	0.0896965	0.0905899	0.307863	0.443758	Tada1	transcriptional adaptor 1
ENSMUSG00000040596	1107.26	0.139099	0.0836058	0.088029	0.1656	Pogk	pogo transposable element with KRAB domain
ENSMUSG00000086925	6.52607	0.182637	0.359054	0.330861	0.46857	Gm6286	ribosomal protein L7A pseudogene
ENSMUSG00000060568	99.7443	-0.744746	0.194455	2.42965735463276e-05	0.000120937	Fam78b	family with sequence similarity 78, member B
ENSMUSG00000026558	1304.2	0.973966	0.105179	2.88845516988336e-21	1.1600182889462e-19	Uck2	uridine-cytidine kinase 2
ENSMUSG00000052428	1020.58	-0.00709267	0.0809878	0.927831	0.955442	Tmco1	transmembrane and coiled-coil domains 1
ENSMUSG00000026687	1215.25	-0.154287	0.0715024	0.0278625	0.0635882	Aldh9a1	aldehyde dehydrogenase 9, subfamily A1
ENSMUSG00000026688	955.364	-0.185025	0.0984491	0.0506484	0.105371	Mgst3	microsomal glutathione S-transferase 3
ENSMUSG00000015843	119.091	-0.685335	0.163966	6.32041000517229e-06	3.51940246879232e-05	Rxrg	retinoid X receptor gamma
ENSMUSG00000026686	19.927	-0.764374	0.478127	0.0122199	0.0313205	Lmx1a	LIM homeobox transcription factor 1 alpha
ENSMUSG00000052534	1665.82	-0.222884	0.0709277	0.00135754	0.00451113	Pbx1	pre B cell leukemia homeobox 1
ENSMUSG00000026683	136.784	0.811507	0.184206	1.76536577626451e-06	1.09179917750951e-05	Nuf2	NUF2, NDC80 kinetochore complex component
ENSMUSG00000026678	3472.69	0.396569	0.107328	0.000114056	0.000486565	Rgs5	regulator of G-protein signaling 5
ENSMUSG00000038530	150.643	-0.245954	0.196711	0.145096	0.247666	Rgs4	regulator of G-protein signaling 4
ENSMUSG00000026675	2926.86	1.05043	0.144243	4.07255474961011e-14	7.95350624575357e-13	Hsd17b7	hydroxysteroid (17-beta) dehydrogenase 7
ENSMUSG00000097503	28.9893	-0.161115	0.253463	0.402343	0.542187	3110045C21Rik	RIKEN cDNA 3110045C21 gene
ENSMUSG00000026674	3769.01	-0.282437	0.0953776	0.0021039	0.00665164	Ddr2	discoidin domain receptor family, member 2
ENSMUSG00000026670	1334.19	-0.270696	0.0994511	0.00466457	0.0133974	Uap1	UDP-N-acetylglucosamine pyrophosphorylase 1
ENSMUSG00000026667	2092.74	0.364348	0.0657862	1.82960929491656e-08	1.60550404156793e-07	Uhmk1	U2AF homology motif (UHM) kinase 1
ENSMUSG00000096964	2.90296	-0.0545245	0.361139	0.666747	0.77374	Gm6345	predicted gene 6345
ENSMUSG00000102418	31.973	0.0124704	0.230819	0.947048	0.967722	Sh2d1b1	SH2 domain containing 1B1
ENSMUSG00000102752	92.6945	-1.21367	0.201429	1.44241801098081e-10	1.76466591592036e-09	Gm7694	predicted gene 7694
ENSMUSG00000038473	41.5268	-0.86262	0.248519	7.77000240880458e-05	0.000344661	Nos1ap	nitric oxide synthase 1 (neuronal) adaptor protein
ENSMUSG00000038463	1260.72	-0.396637	0.0989427	3.14818861255385e-05	0.000152782	Olfml2b	olfactomedin-like 2B
ENSMUSG00000026663	1371.65	-0.35671	0.0691532	1.49153867507346e-07	1.11901454930948e-06	Atf6	activating transcription factor 6
ENSMUSG00000026659	285.069	-0.0317457	0.10234	0.746764	0.832332	Dusp12	dual specificity phosphatase 12
ENSMUSG00000070524	11.6934	0.270658	0.353202	0.204664	0.325379	Fcrlb	Fc receptor-like B
ENSMUSG00000038421	9.17819	0.0691936	0.310776	0.708283	0.803806	Fcrla	Fc receptor-like A
ENSMUSG00000026656	2718.14	0.298991	0.115384	0.00639355	0.0176859	Fcgr2b	Fc receptor, IgG, low affinity IIb
ENSMUSG00000059089	84.0047	0.229085	0.170151	0.132541	0.230427	Fcgr4	Fc receptor, IgG, low affinity IV
ENSMUSG00000059498	1735.6	0.10048	0.105853	0.323286	0.460461	Fcgr3	Fc receptor, IgG, low affinity III
ENSMUSG00000118979	2.40094	-0.263561	0.484268	0.0739687	NA	Mir6546	microRNA 6546
ENSMUSG00000026649	27.3388	0.231044	0.253467	0.23878	0.366017	Cfap126	cilia and flagella associated protein 126
ENSMUSG00000058076	1991.74	-0.270006	0.0667065	3.76104608083238e-05	0.000178867	Sdhc	succinate dehydrogenase complex, subunit C, integral membrane protein
ENSMUSG00000056569	3326.03	-0.463949	0.151352	0.000893226	0.00310474	Mpz	myelin protein zero
ENSMUSG00000038370	354.998	-0.374959	0.1177	0.00076727	0.00270641	Pcp4l1	Purkinje cell protein 4-like 1
ENSMUSG00000005677	2.94763	-0.0464372	0.360017	0.711421	0.80558	Nr1i3	nuclear receptor subfamily 1, group I, member 3
ENSMUSG00000005674	630.14	-0.105792	0.0814154	0.181325	0.29591	Tomm40l	translocase of outer mitochondrial membrane 40-like
ENSMUSG00000005681	2.17608	-0.0860826	0.36739	0.509962	NA	Apoa2	apolipoprotein A-II
ENSMUSG00000058715	904.743	-0.00294117	0.0910291	0.972655	0.984415	Fcer1g	Fc receptor, IgE, high affinity I, gamma polypeptide
ENSMUSG00000013593	3441.1	-0.0303343	0.0607608	0.612136	0.730421	Ndufs2	NADH:ubiquinone oxidoreductase core subunit S2
ENSMUSG00000006403	47.3088	0.916821	0.327869	0.000595849	0.00216355	Adamts4	a disintegrin-like and metallopeptidase (reprolysin type) with thrombospondin type 1 motif, 4
ENSMUSG00000052423	459.692	-0.172135	0.0895995	0.047719	0.100353	B4galt3	UDP-Gal:betaGlcNAc beta 1,4-galactosyltransferase, polypeptide 3
ENSMUSG00000062729	561.149	-0.164533	0.0806209	0.0363729	0.0798028	Ppox	protoporphyrinogen oxidase
ENSMUSG00000053483	524.659	-0.179821	0.0777585	0.0179087	0.0436711	Usp21	ubiquitin specific peptidase 21
ENSMUSG00000062963	1324.51	-0.0852692	0.0813603	0.282216	0.415306	Ufc1	ubiquitin-fold modifier conjugating enzyme 1
ENSMUSG00000013973	619.327	0.121405	0.0773829	0.109193	0.197026	Dedd	death effector domain-containing
ENSMUSG00000013997	599.505	0.18649	0.0709463	0.00739057	0.0201157	Nit1	nitrilase 1
ENSMUSG00000006412	689.195	0.0244644	0.0776484	0.748147	0.833441	Pfdn2	prefoldin 2
ENSMUSG00000045259	7.8091	-0.163259	0.336803	0.39362	0.533339	Klhdc9	kelch domain containing 9
ENSMUSG00000006411	2766.49	0.522337	0.07041	4.51056402552656e-14	8.75804799335639e-13	Nectin4	nectin cell adhesion molecule 4
ENSMUSG00000048865	915.002	-0.0174527	0.0851759	0.832521	0.892037	Arhgap30	Rho GTPase activating protein 30
ENSMUSG00000026641	731.798	0.0409118	0.100386	0.674496	0.779117	Usf1	upstream transcription factor 1
ENSMUSG00000103711	18.6998	-0.750025	0.390539	0.00753685	0.0204779	Tstd1	thiosulfate sulfurtransferase (rhodanese)-like domain containing 1
ENSMUSG00000038235	1636.85	0.494484	0.0623404	8.85535554742015e-16	2.11417683803141e-14	F11r	F11 receptor
ENSMUSG00000060244	81.9418	0.0956384	0.164451	0.519386	0.651602	Alyref2	Aly/REF export factor 2
ENSMUSG00000004709	156.603	-0.259805	0.152341	0.0619906	0.124397	Cd244a	CD244 molecule A
ENSMUSG00000004707	130.359	-0.308673	0.143867	0.0200752	0.048128	Ly9	lymphocyte antigen 9
ENSMUSG00000038179	324.091	-0.664349	0.121408	1.10979752205922e-08	1.01033642644506e-07	Slamf7	SLAM family member 7
ENSMUSG00000015355	466.342	-0.0840543	0.125292	0.476965	0.612338	Cd48	CD48 antigen
ENSMUSG00000015316	15.7428	-0.081309	0.279398	0.670906	0.776883	Slamf1	signaling lymphocytic activation molecule family member 1
ENSMUSG00000038147	547.046	-0.263581	0.105017	0.00874175	0.0233074	Cd84	CD84 antigen
ENSMUSG00000015314	23.7574	0.469318	0.380941	0.0568853	0.116096	Slamf6	SLAM family member 6
ENSMUSG00000026556	600.575	0.312044	0.13806	0.0150659	0.0375837	Vangl2	VANGL planar cell polarity 2
ENSMUSG00000051251	2.04951	0.142535	0.393831	0.262252	NA	Nhlh1	nescient helix loop helix 1
ENSMUSG00000003458	2264.97	0.111584	0.0627678	0.0714081	0.139876	Ncstn	nicastrin
ENSMUSG00000026553	6585.92	-0.159582	0.0536987	0.00266045	0.00815683	Copa	coatomer protein complex subunit alpha
ENSMUSG00000003464	2287.73	0.174201	0.0640065	0.00572398	0.0160539	Pex19	peroxisomal biogenesis factor 19
ENSMUSG00000026554	3032.81	-0.136529	0.0516148	0.00792983	0.0214187	Dcaf8	DDB1 and CUL4 associated factor 8
ENSMUSG00000013698	2643.36	-0.171102	0.0648945	0.00737289	0.020073	Pea15a	proliferation and apoptosis adaptor protein 15A
ENSMUSG00000007122	6179.95	-0.840868	0.0886581	4.1696719596434e-22	1.77466164797143e-20	Casq1	calsequestrin 1
ENSMUSG00000038034	1088.03	0.124678	0.0978906	0.189092	0.305571	Igsf8	immunoglobulin superfamily, member 8
ENSMUSG00000007097	13152	-0.254355	0.0653931	7.74853401120031e-05	0.000344012	Atp1a2	ATPase, Na+/K+ transporting, alpha 2 polypeptide
ENSMUSG00000044708	11.3269	-0.120039	0.308705	0.530196	0.661196	Kcnj10	potassium inwardly-rectifying channel, subfamily J, member 10
ENSMUSG00000050229	770.767	0.415929	0.0939992	4.91692277572426e-06	2.79498450485943e-05	Pigm	phosphatidylinositol glycan anchor biosynthesis, class M
ENSMUSG00000026548	156.012	-0.836134	0.146694	2.09893524958775e-09	2.15381076933791e-08	Slamf9	SLAM family member 9
ENSMUSG00000037995	919.327	0.432984	0.155865	0.0024395	0.00756913	Igsf9	immunoglobulin superfamily, member 9
ENSMUSG00000026547	4647.52	0.510486	0.0867042	1.41645912871585e-09	1.49220085967173e-08	Tagln2	transgelin 2
ENSMUSG00000026546	46.8581	-0.140458	0.22226	0.437533	0.575748	Cfap45	cilia and flagella associated protein 45
ENSMUSG00000085184	24.7537	-0.889683	0.378303	0.0020966	0.00662959	4933439K11Rik	RIKEN cDNA 4933439K11 gene
ENSMUSG00000049598	9.15506	-1.54656	0.779674	0.00231044	0.00722536	Vsig8	V-set and immunoglobulin domain containing 8
ENSMUSG00000053318	118.508	-0.368726	0.18806	0.0252682	0.0584955	Slamf8	SLAM family member 8
ENSMUSG00000026544	270.663	-0.54181	0.112838	5.30505653460901e-07	3.61935104934739e-06	Dusp23	dual specificity phosphatase 23
ENSMUSG00000037942	8.56154	0.479709	0.48161	0.0618166	0.124162	Crp	C-reactive protein, pentraxin-related
ENSMUSG00000005339	20.6084	0.862143	0.365704	0.00229914	0.00719336	Fcer1a	Fc receptor, IgE, high affinity I, alpha polypeptide
ENSMUSG00000037872	531.566	-0.287845	0.0989758	0.00249931	0.00773331	Ackr1	atypical chemokine receptor 1 (Duffy blood group)
ENSMUSG00000005338	2871.09	-0.626562	0.108403	2.03702860332429e-09	2.0934801346645e-08	Cadm3	cell adhesion molecule 3
ENSMUSG00000037860	141.064	0.265588	0.1575	0.0634644	0.12675	Aim2	absent in melanoma 2
ENSMUSG00000037849	53.4909	-0.431672	0.202151	0.0134995	0.0341747	Ifi206	interferon activated gene 206
ENSMUSG00000070501	2.84136	0.358011	0.57704	0.0533329	0.11005	Ifi214	interferon activated gene 214
ENSMUSG00000073491	98.4108	-0.750846	0.18505	9.14907236673746e-06	4.94144726961356e-05	Ifi213	interferon activated gene 213
ENSMUSG00000043263	208.027	0.198342	0.116035	0.0718708	0.140564	Ifi209	interferon activated gene 209
ENSMUSG00000066677	9.80943	-0.376159	0.43145	0.105384	0.191723	Ifi208	interferon activated gene 208
ENSMUSG00000073490	1277.07	-0.362604	0.137935	0.00470041	0.0134945	Ifi207	interferon activated gene 207
ENSMUSG00000073489	1059.4	-0.00618522	0.131512	0.964363	0.979117	Ifi204	interferon activated gene 204
ENSMUSG00000090272	671.565	-0.217497	0.0903691	0.0129148	0.0328803	Mndal	myeloid nuclear differentiation antigen like
ENSMUSG00000026536	374.522	-0.064383	0.136808	0.612697	0.730969	Ifi211	interferon activated gene 211
ENSMUSG00000039997	873.492	-0.345449	0.10487	0.000588176	0.00213842	Ifi203	interferon activated gene 203
ENSMUSG00000026535	363.124	1.73808	0.193188	1.58028475367484e-20	6.01521973974268e-19	Ifi202b	interferon activated gene 202B
ENSMUSG00000054203	1664.53	-0.452365	0.281452	0.0361098	0.0793464	Ifi205	interferon activated gene 205
ENSMUSG00000026532	10.586	-0.208563	0.378996	0.261369	0.391998	Spta1	spectrin alpha, erythrocytic 1
ENSMUSG00000028354	28.2111	-0.90705	0.30328	0.000349242	0.00133187	Fmn2	formin 2
ENSMUSG00000050069	323.754	-0.351192	0.179832	0.0271183	0.0621547	Grem2	gremlin 2, DAN family BMP antagonist
ENSMUSG00000026527	31.7986	-0.299172	0.297026	0.157054	0.264188	Rgs7	regulator of G protein signaling 7
ENSMUSG00000026526	1962.52	-0.0794217	0.0814093	0.317136	0.453656	Fh1	fumarate hydratase 1
ENSMUSG00000039783	173.443	-0.397304	0.162234	0.00696278	0.01908	Kmo	kynurenine 3-monooxygenase (kynurenine 3-hydroxylase)
ENSMUSG00000026525	78.4086	-0.441949	0.191217	0.00848016	0.0226925	Opn3	opsin 3
ENSMUSG00000078185	397.143	0.0721329	0.111693	0.499931	0.633698	Chml	choroideremia-like
ENSMUSG00000039748	92.3699	1.20212	0.240781	5.85163467000111e-08	4.71449192622214e-07	Exo1	exonuclease 1
ENSMUSG00000055214	9.73353	-0.378375	0.476281	0.0937372	0.174419	Pld5	phospholipase D family, member 5
ENSMUSG00000057335	905.165	-0.321358	0.0829398	7.00353172995575e-05	0.000314325	Cep170	centrosomal protein 170
ENSMUSG00000026504	225.953	-0.782059	0.134057	1.04305381057035e-09	1.1252709932859e-08	Sdccag8	serologically defined colon cancer antigen 8
ENSMUSG00000019699	601.678	-0.286593	0.0947936	0.00171077	0.00553006	Akt3	thymoma viral proto-oncogene 3
ENSMUSG00000063659	811.563	0.0451344	0.0698692	0.511294	0.644315	Zbtb18	zinc finger and BTB domain containing 18
ENSMUSG00000101746	2.71145	0.0988302	0.365704	0.486412	0.620742	2310043L19Rik	RIKEN cDNA 2310043L19 gene
ENSMUSG00000015962	3.10728	-0.314247	0.506239	0.0864448	0.163091	1700016C15Rik	RIKEN cDNA 1700016C15 gene
ENSMUSG00000015961	1283.88	0.249725	0.0632374	6.08662418306908e-05	0.00027662	Adss	adenylosuccinate synthetase, non muscle
ENSMUSG00000091476	9.59059	-0.280677	0.399408	0.174054	0.286643	Catspere2	cation channel sperm associated auxiliary subunit epsilon 2
ENSMUSG00000026502	861.324	0.13925	0.0953313	0.129437	0.22626	Desi2	desumoylating isopeptidase 2
ENSMUSG00000026500	262.686	0.0544383	0.103329	0.584184	0.707105	Cox20	cytochrome c oxidase assembly protein 20
ENSMUSG00000039630	9253.18	0.28378	0.0542716	1.22912299740709e-07	9.33596662262447e-07	Hnrnpu	heterogeneous nuclear ribonucleoprotein U
ENSMUSG00000026495	102.91	-0.370761	0.164705	0.0126393	0.0322642	Efcab2	EF-hand calcium binding domain 2
ENSMUSG00000026494	199.671	-0.652114	0.173739	4.09639798949144e-05	0.000193493	Kif26b	kinesin family member 26B
ENSMUSG00000055067	160.418	-1.50857	0.145127	1.90441044913847e-26	1.29358843100739e-24	Smyd3	SET and MYND domain containing 3
ENSMUSG00000026492	288.7	0.233423	0.104119	0.0193855	0.0467692	Tfb2m	transcription factor B2, mitochondrial
ENSMUSG00000038949	1182.78	-0.325054	0.0812904	4.08962988260227e-05	0.000193218	Cnst	consortin, connexin sorting protein
ENSMUSG00000038936	481.62	-0.203314	0.0931445	0.0239002	0.0557799	Sccpdh	saccharopine dehydrogenase (putative)
ENSMUSG00000026491	1868.24	0.322172	0.0701407	2.85874478901567e-06	1.70046982685881e-05	Ahctf1	AT hook containing transcription factor 1
ENSMUSG00000026490	1466.58	-0.441831	0.0654458	6.87267549725309e-12	1.00543404990271e-10	Cdc42bpa	CDC42 binding protein kinase alpha
ENSMUSG00000026489	2672.71	-0.384016	0.0680932	9.38556330042019e-09	8.69349651160133e-08	Coq8a	coenzyme Q8A
ENSMUSG00000010609	423.266	-0.353793	0.0931394	8.65400001890389e-05	0.000379617	Psen2	presenilin 2
ENSMUSG00000038855	3911.23	-0.31847	0.0701038	3.6396470922563e-06	2.11786098757365e-05	Itpkb	inositol 1,4,5-trisphosphate 3-kinase B
ENSMUSG00000053963	94.1108	0.0653792	0.157753	0.649314	0.761054	Stum	mechanosensory transduction mediator
ENSMUSG00000026496	1013.77	-0.142437	0.0793363	0.063519	0.126824	Parp1	poly (ADP-ribose) polymerase family, member 1
ENSMUSG00000058729	171.933	0.344714	0.127065	0.00391249	0.0114875	Lin9	lin-9 DREAM MuvB core complex component
ENSMUSG00000026499	1334.55	0.0972635	0.0726984	0.172863	0.28503	Acbd3	acyl-Coenzyme A binding domain containing 3
ENSMUSG00000060743	4961.38	0.156579	0.087926	0.0670159	0.132638	H3f3a	H3.3 histone A
ENSMUSG00000038806	703.595	0.508476	0.0765035	1.17472950503481e-11	1.67839894012552e-10	Sde2	SDE2 telomere maintenance homolog (S. pombe)
ENSMUSG00000026520	436.922	0.139438	0.0859146	0.0953395	0.1767	Pycr2	pyrroline-5-carboxylate reductase family, member 2
ENSMUSG00000038793	163.626	-0.192868	0.146691	0.15195	0.257017	Lefty1	left right determination factor 1
ENSMUSG00000026519	1937.68	0.0128533	0.0625841	0.835867	0.894055	Tmem63a	transmembrane protein 63a
ENSMUSG00000038776	2365.19	-0.238381	0.0831025	0.00320881	0.0096274	Ephx1	epoxide hydrolase 1, microsomal
ENSMUSG00000038768	204.444	2.40705	0.199576	1.30028707359927e-34	1.53403458612817e-32	9130409I23Rik	RIKEN cDNA 9130409I23 gene
ENSMUSG00000026516	1066.38	0.462994	0.0694693	1.21326917081349e-11	1.72856583700503e-10	Nvl	nuclear VCP-like
ENSMUSG00000062169	818.749	0.211044	0.0763519	0.00470188	0.0134949	Cnih4	cornichon family AMPA receptor auxiliary protein 4
ENSMUSG00000038733	6216.47	0.476798	0.069923	4.3250427713906e-12	6.54564237584651e-11	Wdr26	WD repeat domain 26
ENSMUSG00000047369	12.1108	-0.192328	0.32716	0.338677	0.476862	Dnah14	dynein, axonemal, heavy chain 14
ENSMUSG00000004880	1038.72	0.227367	0.0646976	0.000357725	0.00136139	Lbr	lamin B receptor
ENSMUSG00000022995	1319.99	0.953308	0.147083	1.27783561000192e-11	1.81399361176365e-10	Enah	ENAH actin regulator
ENSMUSG00000026511	1055.44	0.263386	0.0813022	0.000888112	0.0030875	Srp9	signal recognition particle 9
ENSMUSG00000038633	4383.81	1.23142	0.0772136	3.23203358166868e-58	1.81119570768289e-55	Degs1	delta(4)-desaturase, sphingolipid 1
ENSMUSG00000100147	22.5985	-0.164441	0.283686	0.408703	0.5488	1700047M11Rik	RIKEN cDNA 1700047M11 gene
ENSMUSG00000047539	1066.48	0.437109	0.0647079	6.84210610907181e-12	1.00168830656324e-10	Fbxo28	F-box protein 28
ENSMUSG00000026510	1147.86	0.125384	0.0737071	0.0828918	0.157523	Trp53bp2	transformation related protein 53 binding protein 2
ENSMUSG00000026509	3559.51	0.0326642	0.0668076	0.619754	0.736723	Capn2	calpain 2
ENSMUSG00000038576	42.1947	-0.761243	0.269728	0.000793952	0.00278851	Susd4	sushi domain containing 4
ENSMUSG00000079164	454.941	-0.0101757	0.102402	0.896987	0.934847	Tlr5	toll-like receptor 5
ENSMUSG00000030768	370.15	-0.743838	0.166098	1.44379543172672e-06	9.13648966112132e-06	Disp1	dispatched RND transporter family member 1
ENSMUSG00000046836	1087.37	0.278252	0.061814	4.9274357073723e-06	2.80017149184588e-05	Brox	BRO1 domain and CAAX motif containing
ENSMUSG00000042901	1395.92	-0.153226	0.0775375	0.0430099	0.0918377	Aida	axin interactor, dorsalization associated
ENSMUSG00000056050	3157.56	-0.1603	0.0533942	0.00240919	0.0074889	Mia3	MIA SH3 domain ER export factor 3
ENSMUSG00000103415	2.40091	-0.0644124	0.362952	0.613216	NA	Gm37339	protein (peptidyl-prolyl cis/trans isomerase) NIMA-interacting, 4 (parvulin) pseudogene
ENSMUSG00000072258	277.376	0.0611513	0.112134	0.569377	0.695905	Taf1a	TATA-box binding protein associated factor, RNA polymerase I, A
ENSMUSG00000053461	3.89098	-0.219461	0.411583	0.205061	0.32592	Hhipl2	hedgehog interacting protein-like 2
ENSMUSG00000039384	248.983	-0.545818	0.217477	0.00350454	0.0104186	Dusp10	dual specificity phosphatase 10
ENSMUSG00000044854	14.5906	-0.360835	0.36199	0.114219	0.204731	1700056E22Rik	RIKEN cDNA 1700056E22 gene
ENSMUSG00000039377	186.782	-0.274154	0.147981	0.0432613	0.0922963	Hlx	H2.0-like homeobox
ENSMUSG00000026621	34.2122	-0.449713	0.371602	0.0627943	0.125638	Mtarc1	mitochondrial amidoxime reducing component 1
ENSMUSG00000073481	1669.17	-0.0793777	0.0774883	0.294567	0.42913	Mtarc2	mitochondrial amidoxime reducing component 2
ENSMUSG00000039349	1202.95	-0.210203	0.0964181	0.0237385	0.055499	C130074G19Rik	RIKEN cDNA C130074G19 gene
ENSMUSG00000026620	318.509	0.0556576	0.102225	0.572345	0.698222	Mark1	MAP/microtubule affinity regulating kinase 1
ENSMUSG00000039318	1509.03	0.0239059	0.0654902	0.711851	0.805841	Rab3gap2	RAB3 GTPase activating protein subunit 2
ENSMUSG00000026618	1900	0.195019	0.054246	0.000278531	0.00108825	Iars2	isoleucine-tRNA synthetase 2, mitochondrial
ENSMUSG00000026617	398.083	0.00465778	0.0942204	0.959866	0.976279	Bpnt1	3'(2'), 5'-bisphosphate nucleotidase 1
ENSMUSG00000026615	3587.96	0.286638	0.0584752	6.76230427479485e-07	4.53985778501535e-06	Eprs	glutamyl-prolyl-tRNA synthetase
ENSMUSG00000039246	93.5679	-0.533747	0.176927	0.000823208	0.00288223	Lyplal1	lysophospholipase-like 1
ENSMUSG00000039239	895.586	-0.396608	0.174442	0.0109263	0.0283872	Tgfb2	transforming growth factor, beta 2
ENSMUSG00000001305	300.447	0.575691	0.102854	6.86273809154111e-09	6.49080535671591e-08	Rrp15	ribosomal RNA processing 15 homolog
ENSMUSG00000039210	394.807	-0.0685574	0.0973455	0.465765	0.602523	Gpatch2	G patch domain containing 2
ENSMUSG00000026610	50.592	-0.0726678	0.202	0.671139	0.777041	Esrrg	estrogen-related receptor gamma
ENSMUSG00000026608	858.645	-0.00064594	0.0697858	0.99183	0.995758	Kctd3	potassium channel tetramerisation domain containing 3
ENSMUSG00000037624	178.507	-1.2916	0.155143	6.68705121117066e-18	2.01050031496508e-16	Kcnk2	potassium channel, subfamily K, member 2
ENSMUSG00000026605	492.934	0.670975	0.174622	2.80452177337216e-05	0.00013756	Cenpf	centromere protein F
ENSMUSG00000026604	4150.63	-0.741407	0.0947618	1.06572811879722e-15	2.50582739727449e-14	Ptpn14	protein tyrosine phosphatase, non-receptor type 14
ENSMUSG00000026603	1023.44	0.154087	0.0847325	0.0618538	0.124213	Smyd2	SET and MYND domain containing 2
ENSMUSG00000010175	261.123	0.05163	0.118006	0.645699	0.758231	Prox1	prospero homeobox 1
ENSMUSG00000089872	407.213	-0.476381	0.0921028	9.85815513196672e-08	7.61986289778914e-07	Rps6kc1	ribosomal protein S6 kinase polypeptide 1
ENSMUSG00000026634	1171.55	0.117028	0.0754391	0.113448	0.20353	Angel2	angel homolog 2
ENSMUSG00000037568	104.594	-0.618668	0.167019	5.52837679655773e-05	0.000253649	Vash2	vasohibin 2
ENSMUSG00000066595	511.223	-0.0152473	0.128576	0.898788	0.936105	Flvcr1	feline leukemia virus subgroup C cellular receptor 1
ENSMUSG00000026632	173	-0.24338	0.118636	0.0304297	0.068706	Tatdn3	TatD DNase domain containing 3
ENSMUSG00000062510	79.8381	0.521078	0.234341	0.00802777	0.0216485	Nsl1	NSL1, MIS12 kinetochore complex component
ENSMUSG00000026630	81.3747	-0.888004	0.193648	6.84619149517328e-07	4.59159133057267e-06	Batf3	basic leucine zipper transcription factor, ATF-like 3
ENSMUSG00000026628	654.644	-1.22676	0.917732	0.00632165	0.0175014	Atf3	activating transcription factor 3
ENSMUSG00000037499	878.916	-0.460985	0.0954929	5.95246500219698e-07	4.02294904369588e-06	Nenf	neuron derived neurotrophic factor
ENSMUSG00000026627	112.362	-0.0155591	0.146218	0.907513	0.942038	Pacc1	proton activated chloride channel 1
ENSMUSG00000026626	3167.46	-0.189632	0.082017	0.0176427	0.0431109	Ppp2r5a	protein phosphatase 2, regulatory subunit B', alpha
ENSMUSG00000103114	8.9081	-0.0387052	0.33341	0.810656	0.877815	Gm32200	predicted gene, 32200
ENSMUSG00000037474	197.206	1.01598	0.234609	1.7663962736039e-06	1.09210169854996e-05	Dtl	denticleless E3 ubiquitin protein ligase
ENSMUSG00000037461	645.782	0.138445	0.0792391	0.0738803	0.14359	Ints7	integrator complex subunit 7
ENSMUSG00000026623	1928.08	-0.251083	0.105868	0.0131832	0.0334622	Lpgat1	lysophosphatidylglycerol acyltransferase 1
ENSMUSG00000026622	135.099	0.650707	0.19185	0.000165888	0.000682149	Nek2	NIMA (never in mitosis gene a)-related expressed kinase 2
ENSMUSG00000055833	40.3403	0.257145	0.248819	0.188362	0.304782	1700034H15Rik	RIKEN cDNA 1700034H15 gene
ENSMUSG00000037434	1296.4	0.437888	0.101487	7.5565152077698e-06	4.15495060783723e-05	Slc30a1	solute carrier family 30 (zinc transporter), member 1
ENSMUSG00000049353	3.30434	-0.0645301	0.348966	0.667903	0.774829	Rd3	retinal degeneration 3
ENSMUSG00000026637	355.146	-0.504499	0.116947	6.09661033842952e-06	3.4098424443437e-05	Traf5	TNF receptor-associated factor 5
ENSMUSG00000037395	627.208	0.0277449	0.0842887	0.736338	0.825477	Rcor3	REST corepressor 3
ENSMUSG00000097316	88.0958	-0.145045	0.161163	0.318599	0.455361	Gm10516	predicted gene 10516
ENSMUSG00000058248	37.4855	0.094116	0.258788	0.624376	0.740966	Kcnh1	potassium voltage-gated channel, subfamily H (eag-related), member 1
ENSMUSG00000037375	41.0556	-1.19803	0.280445	1.67716514267323e-06	1.04332807857816e-05	Hhat	hedgehog acyltransferase
ENSMUSG00000016262	497.973	0.0018594	0.152092	0.990631	0.99517	Sertad4	SERTA domain containing 4
ENSMUSG00000016200	9.95085	-0.383145	0.408848	0.10277	0.18807	Syt14	synaptotagmin XIV
ENSMUSG00000016181	351.498	0.154548	0.106334	0.129926	0.226879	Utp25	UTP25 small subunit processome component
ENSMUSG00000026638	2882.04	0.33502	0.0658822	2.37552602495239e-07	1.71955012656582e-06	Irf6	interferon regulatory factor 6
ENSMUSG00000079144	216.342	0.478659	0.12469	5.03431609654798e-05	0.000233369	A130010J15Rik	RIKEN cDNA A130010J15 gene
ENSMUSG00000037318	78.167	0.0534846	0.163374	0.718484	0.811334	Traf3ip3	TRAF3 interacting protein 3
ENSMUSG00000026639	1973.86	-0.0971611	0.0863743	0.247385	0.376092	Lamb3	laminin, beta 3
ENSMUSG00000016194	457.561	0.416512	0.124229	0.000387102	0.00146161	Hsd11b1	hydroxysteroid 11-beta dehydrogenase 1
ENSMUSG00000009633	491.358	-0.881744	0.217822	7.24158283401266e-06	3.99485075453572e-05	G0s2	G0/G1 switch gene 2
ENSMUSG00000016179	2.60774	0.107171	0.375286	0.411863	0.551868	Camk1g	calcium/calmodulin-dependent protein kinase I gamma
ENSMUSG00000026640	1104.88	-0.39013	0.0907291	9.15100971511662e-06	4.94144726961356e-05	Plxna2	plexin A2
ENSMUSG00000016494	8655.91	-0.58597	0.109783	2.67342954782487e-08	2.27376760952019e-07	Cd34	CD34 antigen
ENSMUSG00000097325	6.94583	-0.280546	0.400742	0.175501	0.288459	Gm16897	predicted gene, 16897
ENSMUSG00000096929	120.197	-0.0913816	0.20939	0.601503	0.721274	A330023F24Rik	RIKEN cDNA A330023F24 gene
ENSMUSG00000016493	85.796	-0.54029	0.182042	0.000958753	0.00330687	Cd46	CD46 antigen, complement regulatory protein
ENSMUSG00000016481	1460.65	0.0626391	0.0592851	0.285309	0.418666	Cr1l	complement component (3b/4b) receptor 1-like
ENSMUSG00000050530	486.797	-0.153571	0.117032	0.166287	0.276677	Fam171a1	family with sequence similarity 171, member A1
ENSMUSG00000026643	872.816	0.113559	0.0774272	0.134201	0.232551	Nmt2	N-myristoyltransferase 2
ENSMUSG00000049950	127.573	0.802021	0.163098	1.53160270675557e-07	1.14736550338235e-06	Rpp38	ribonuclease P/MRP 38 subunit
ENSMUSG00000026644	1.89193	0.0872419	0.371439	0.48253	NA	Acbd7	acyl-Coenzyme A binding domain containing 7
ENSMUSG00000026645	154.345	7.40474	0.571211	4.17886854053363e-38	6.63814912887603e-36	Olah	oleoyl-ACP hydrolase
ENSMUSG00000026648	556.83	0.0458624	0.0764472	0.540723	0.670306	Dclre1c	DNA cross-link repair 1C
ENSMUSG00000026646	75.3069	0.711279	0.19794	6.57166910870891e-05	0.000297124	Suv39h2	suppressor of variegation 3-9 2
ENSMUSG00000109865	646.9	0.258502	0.0788451	0.000784408	0.00276075	Hspa14	heat shock protein 14
ENSMUSG00000039496	175.94	-0.110422	0.124815	0.347632	0.486179	Cdnf	cerebral dopamine neurotrophic factor
ENSMUSG00000026655	1158.83	0.125712	0.0696241	0.0663677	0.131548	Fam107b	family with sequence similarity 107, member B
ENSMUSG00000026657	890.866	-0.302618	0.086614	0.000322412	0.00124044	Frmd4a	FERM domain containing 4A
ENSMUSG00000039449	1092.19	0.139159	0.0624067	0.0237669	0.0555314	Prpf18	pre-mRNA processing factor 18
ENSMUSG00000048186	69.7928	0.155447	0.167124	0.300604	0.435472	Bend7	BEN domain containing 7
ENSMUSG00000026662	832.838	0.2343	0.0713389	0.000812727	0.0028485	Sephs1	selenophosphate synthetase 1
ENSMUSG00000026664	1030.77	-0.122754	0.0809644	0.120138	0.213051	Phyh	phytanoyl-CoA hydroxylase
ENSMUSG00000026669	110.752	1.26978	0.253024	4.7267505405564e-08	3.864091855298e-07	Mcm10	minichromosome maintenance 10 replication initiation factor
ENSMUSG00000026672	627.136	-0.0190179	0.095112	0.834926	0.893334	Optn	optineurin
ENSMUSG00000026676	854.527	-0.96968	0.0955476	4.31655684786671e-25	2.47392664343361e-23	Ccdc3	coiled-coil domain containing 3
ENSMUSG00000039145	648.597	-1.22841	0.0934789	2.07062162952055e-40	3.66427375034627e-38	Camk1d	calcium/calmodulin-dependent protein kinase ID
ENSMUSG00000039128	1251.52	0.0849211	0.0670348	0.198436	0.317734	Cdc123	cell division cycle 123
ENSMUSG00000025817	580.01	0.475242	0.0868816	1.94430669334492e-08	1.69949927346362e-07	Nudt5	nudix (nucleoside diphosphate linked moiety X)-type motif 5
ENSMUSG00000056718	5.60673	0.0420309	0.330878	0.802856	0.872097	Gm13199	predicted gene 13199
ENSMUSG00000025816	526.698	0.0541464	0.104132	0.589347	0.710796	Sec61a2	Sec61, alpha subunit 2 (S. cerevisiae)
ENSMUSG00000025815	116.736	-0.428314	0.185559	0.00906383	0.0240755	Dhtkd1	dehydrogenase E1 and transketolase domain containing 1
ENSMUSG00000043241	1118.5	0.160264	0.0744563	0.0280515	0.0639735	Upf2	UPF2 regulator of nonsense transcripts homolog (yeast)
ENSMUSG00000045319	227.586	1.24666	0.138985	2.85043823573559e-20	1.06490261051351e-18	Proser2	proline and serine rich 2
ENSMUSG00000039063	132.257	-0.163897	0.155689	0.246957	0.375668	Echdc3	enoyl Coenzyme A hydratase domain containing 3
ENSMUSG00000039046	1126.57	0.295001	0.0774101	9.70764947104015e-05	0.000421528	Usp6nl	USP6 N-terminal like
ENSMUSG00000002107	2007.09	-0.647372	0.0683501	7.39733725747492e-22	3.09613862722612e-20	Celf2	CUGBP, Elav-like family member 2
ENSMUSG00000079604	97.9149	0.117815	0.153642	0.401524	0.541359	Gm13219	predicted gene 13219
ENSMUSG00000015619	2398.83	0.0221134	0.103215	0.824978	0.887291	Gata3	GATA binding protein 3
ENSMUSG00000079602	5.58821	-0.115496	0.350288	0.488989	0.623177	9230102O04Rik	RIKEN cDNA 9230102O04 gene
ENSMUSG00000025782	330.757	-0.310025	0.106079	0.00225246	0.00706084	Taf3	TATA-box binding protein associated factor 3
ENSMUSG00000025781	4382.67	0.0130997	0.077494	0.864917	0.914764	Atp5c1	ATP synthase, H+ transporting, mitochondrial F1 complex, gamma polypeptide 1
ENSMUSG00000037262	269.809	0.157944	0.100546	0.103136	0.188397	Kin	Kin17 DNA and RNA binding protein
ENSMUSG00000037254	27.211	-0.606167	0.337089	0.0145027	0.0363768	Itih2	inter-alpha trypsin inhibitor, heavy chain 2
ENSMUSG00000025780	2280.95	-0.524086	0.090811	2.8420005136477e-09	2.85982679637885e-08	Itih5	inter-alpha (globulin) inhibitor H5
ENSMUSG00000061186	10.501	-0.485312	0.43824	0.0586953	0.119151	Sfmbt2	Scm-like with four mbt domains 2
ENSMUSG00000026778	512.434	-0.0965827	0.0818799	0.22644	0.351427	Prkcq	protein kinase C, theta
ENSMUSG00000082424	2.15378	0.0043384	0.356286	0.973739	NA	Gm13292	glyceraldehyde-3-phosphate dehydrogenase pseudogene
ENSMUSG00000026773	1785.03	-0.891616	0.109427	5.43554940570314e-17	1.4858641424208e-15	Pfkfb3	6-phosphofructo-2-kinase/fructose-2,6-biphosphatase 3
ENSMUSG00000037197	1178.96	0.227721	0.0698094	0.000901551	0.00313055	Rbm17	RNA binding motif protein 17
ENSMUSG00000026770	87.0624	0.227996	0.156152	0.10881	0.19652	Il2ra	interleukin 2 receptor, alpha chain
ENSMUSG00000023206	727.383	-0.298356	0.089461	0.000583317	0.00212231	Il15ra	interleukin 15 receptor, alpha chain
ENSMUSG00000058594	1371.63	-0.324231	0.0737264	7.07907680705355e-06	3.91162135046558e-05	Fbh1	F-box DNA helicase 1
ENSMUSG00000047909	1042.69	0.0653081	0.0661745	0.316728	0.453232	Ankrd16	ankyrin repeat domain 16
ENSMUSG00000026768	350.393	-0.706853	0.130379	1.280282379462e-08	1.15305431800296e-07	Itga8	integrin alpha 8
ENSMUSG00000086843	13.7566	-1.39071	0.477618	0.000252789	0.000999561	E030013I19Rik	RIKEN cDNA E030013I19 gene
ENSMUSG00000026767	1268.26	0.874573	0.0817718	1.79216268396488e-27	1.32436227056071e-25	Mindy3	MINDY lysine 48 deubiquitinase 3
ENSMUSG00000026730	197.111	-0.568031	0.12657	2.31653422495517e-06	1.4006362299435e-05	Pter	phosphotriesterase related
ENSMUSG00000049630	17.8331	-0.311872	0.31269	0.14837	0.252294	C1ql3	C1q-like 3
ENSMUSG00000026727	892.076	-0.577967	0.0894692	3.17901883129005e-11	4.28413666683002e-10	Rsu1	Ras suppressor protein 1
ENSMUSG00000026726	82.9272	-1.2013	0.331524	2.4575941677153e-05	0.000122117	Cubn	cubilin (intrinsic factor-cobalamin receptor)
ENSMUSG00000026723	146.662	-0.199248	0.138117	0.120565	0.213658	Trdmt1	tRNA aspartic acid methyltransferase 1
ENSMUSG00000026728	27954.8	-0.100525	0.0938951	0.290894	0.424976	Vim	vimentin
ENSMUSG00000003418	144.878	-0.0420831	0.125935	0.722689	0.814498	St8sia6	ST8 alpha-N-acetyl-neuraminide alpha-2,8-sialyltransferase 6
ENSMUSG00000063275	259.952	-0.460358	0.14536	0.000621786	0.00225043	Hacd1	3-hydroxyacyl-CoA dehydratase 1
ENSMUSG00000086657	5.27624	0.0133167	0.331606	0.936707	0.96065	Stamos	signal transducing adaptor molecule (SH3 domain and ITAM motif) 1, opposite strand
ENSMUSG00000026718	642.843	0.296149	0.0942485	0.00115135	0.00388677	Stam	signal transducing adaptor molecule (SH3 domain and ITAM motif) 1
ENSMUSG00000026712	6365.34	-0.130946	0.0950417	0.164144	0.273786	Mrc1	mannose receptor, C type 1
ENSMUSG00000036949	4.98754	-0.47146	0.605148	0.0554701	0.113702	Slc39a12	solute carrier family 39 (zinc transporter), member 12
ENSMUSG00000057914	33.1333	-0.984412	0.304529	0.00013599	0.00057025	Cacnb2	calcium channel, voltage-dependent, beta 2 subunit
ENSMUSG00000026707	172.843	0.20833	0.123147	0.0734475	0.142928	Nsun6	NOL1/NOP2/Sun domain family member 6
ENSMUSG00000017418	1169.34	0.485908	0.0985593	3.42772321848065e-07	2.41027843184484e-06	Arl5b	ADP-ribosylation factor-like 5B
ENSMUSG00000026748	2047.3	-0.494264	0.0844313	1.90457967082289e-09	1.97040975790672e-08	Plxdc2	plexin domain containing 2
ENSMUSG00000053702	989.016	-0.818934	0.129677	4.67819318562287e-11	6.16043533464463e-10	Nebl	nebulette
ENSMUSG00000054057	96.719	-0.219594	0.170911	0.149654	0.254049	A930004D18Rik	RIKEN cDNA A930004D18 gene
ENSMUSG00000054074	63.1981	-0.0442654	0.178415	0.778087	0.85487	Skida1	SKI/DACH domain containing 1
ENSMUSG00000026743	1022.27	0.0612447	0.0825597	0.448287	0.585659	Mllt10	myeloid/lymphoid or mixed-lineage leukemia; translocated to, 10
ENSMUSG00000026740	944.936	-0.509015	0.0663939	6.75957527727314e-15	1.45226487373491e-13	Dnajc1	DnaJ heat shock protein family (Hsp40) member C1
ENSMUSG00000051154	1090.08	0.470016	0.071405	2.01359565405829e-11	2.78999167067115e-10	Commd3	COMM domain containing 3
ENSMUSG00000026739	752.338	-0.00538571	0.0726625	0.939075	0.962109	Bmi1	Bmi1 polycomb ring finger oncogene
ENSMUSG00000092353	1.85141	-0.294759	0.536058	0.0354123	NA	Gm3363	predicted gene 3363
ENSMUSG00000026737	1027.12	-0.466076	0.0800409	2.45799836523507e-09	2.49560437947923e-08	Pip4k2a	phosphatidylinositol-5-phosphate 4-kinase, type II, alpha
ENSMUSG00000026736	8.03689	0.0573303	0.307374	0.757112	0.840061	4930426L09Rik	RIKEN cDNA 4930426L09 gene
ENSMUSG00000037683	5.69777	0.154928	0.353111	0.392219	0.53236	Armc3	armadillo repeat containing 3
ENSMUSG00000023094	127.03	-0.247237	0.150945	0.0732321	0.142536	Msrb2	methionine sulfoxide reductase B2
ENSMUSG00000043415	949.309	-0.657412	0.163746	1.4074692111424e-05	7.32377711260946e-05	Otud1	OTU domain containing 1
ENSMUSG00000036617	1540.34	-0.249661	0.0858482	0.00275488	0.00841566	Etl4	enhancer trap locus 4
ENSMUSG00000036591	2052.79	-0.156981	0.0914866	0.0764251	0.147597	Arhgap21	Rho GTPase activating protein 21
ENSMUSG00000026679	22.6529	0.237674	0.29998	0.249709	0.378854	Enkur	enkurin, TRPC channel interacting protein
ENSMUSG00000048550	106.6	-0.397759	0.159561	0.00612953	0.0170373	Thnsl1	threonine synthase-like 1 (bacterial)
ENSMUSG00000026786	781.807	-0.0475832	0.0822003	0.552281	0.680576	Apbb1ip	amyloid beta (A4) precursor protein-binding, family B, member 1 interacting protein
ENSMUSG00000026784	644.347	2.54649	0.123544	1.82162771816555e-95	4.08327973180797e-92	Pdss1	prenyl (solanesyl) diphosphate synthase, subunit 1
ENSMUSG00000058835	2688.59	0.222943	0.0747096	0.00230776	0.0072181	Abi1	abl interactor 1
ENSMUSG00000026781	1355.24	0.337974	0.0699957	8.64187726468546e-07	5.70488324403679e-06	Acbd5	acyl-Coenzyme A binding domain containing 5
ENSMUSG00000026779	141.433	1.27148	0.232262	3.97186636585346e-09	3.8991937744393e-08	Mastl	microtubule associated serine/threonine kinase-like
ENSMUSG00000026775	2661.7	0.292233	0.0634257	2.8964488304096e-06	1.72064071568561e-05	Yme1l1	YME1-like 1 (S. cerevisiae)
ENSMUSG00000026771	494.021	0.0867698	0.098103	0.360745	0.499942	Spopl	speckle-type BTB/POZ protein-like
ENSMUSG00000026986	142.972	-0.727347	0.162727	1.57256170493896e-06	9.85856427453029e-06	Hnmt	histamine N-methyltransferase
ENSMUSG00000026985	1372.68	4.31518	0.406634	1.37808680049138e-27	1.04517004184636e-25	Il36b	interleukin 36B
ENSMUSG00000044103	1657.28	3.00768	0.187234	2.50652510256026e-59	1.53232234603184e-56	Il36g	interleukin 36G
ENSMUSG00000026984	801.959	5.67015	0.571574	1.675144662772e-24	8.94030910760911e-23	Il36a	interleukin 36A
ENSMUSG00000026983	4569.32	2.46365	0.158086	5.75617972999217e-56	3.13851810467195e-53	Il36rn	interleukin 36 receptor antagonist
ENSMUSG00000046845	66.825	-0.10758	0.208579	0.537454	0.667525	Il1f10	interleukin 1 family, member 10
ENSMUSG00000026981	1440.07	1.43836	0.146724	9.36965700119653e-24	4.6672459343738e-22	Il1rn	interleukin 1 receptor antagonist
ENSMUSG00000026979	997.183	0.575593	0.0916772	1.11263000814284e-10	1.38642358148694e-09	Psd4	pleckstrin and Sec7 domain containing 4
ENSMUSG00000085057	2.50622	0.0416793	0.355001	0.757005	0.839988	Gm13415	predicted gene 13415
ENSMUSG00000004113	2.98045	-0.167561	0.396942	0.251006	0.380136	Cacna1b	calcium channel, voltage-dependent, N type, alpha 1B subunit
ENSMUSG00000036893	1003.48	-0.0221206	0.0624657	0.719256	0.812036	Ehmt1	euchromatic histone methyltransferase 1
ENSMUSG00000026972	665.654	-0.0842577	0.0772094	0.264675	0.395728	Arrdc1	arrestin domain containing 1
ENSMUSG00000026974	466.133	0.384293	0.0872605	5.86030622438392e-06	3.28861801865706e-05	Zmynd19	zinc finger, MYND domain containing 19
ENSMUSG00000026975	190.794	-0.0151367	0.11723	0.891291	0.931749	Dph7	diphthamine biosynethesis 7
ENSMUSG00000036850	532.05	0.465186	0.0964599	6.06909794357794e-07	4.09354670390309e-06	Mrpl41	mitochondrial ribosomal protein L41
ENSMUSG00000036833	742.34	-0.23865	0.0741586	0.00101547	0.00347518	Pnpla7	patatin-like phospholipase domain containing 7
ENSMUSG00000084383	2.30766	-0.0247361	0.355645	0.847646	NA	Gm13370	ribosomal protein L21 pseudogene
ENSMUSG00000006476	823.204	-0.0119189	0.0871225	0.887468	0.92939	Nsmf	NMDA receptor synaptonuclear signaling and neuronal migration factor
ENSMUSG00000087028	15.4468	-0.396054	0.354788	0.0893787	0.167655	Gm13387	predicted gene 13387
ENSMUSG00000078202	1818.45	0.602695	0.183216	0.000278864	0.00108922	Nrarp	Notch-regulated ankyrin repeat protein
ENSMUSG00000059555	506.835	0.224878	0.0981565	0.0174859	0.0427693	Tor4a	torsin family 4, member A
ENSMUSG00000013465	1411.65	0.0124077	0.0654182	0.847914	0.902872	Nelfb	negative elongation factor complex member B
ENSMUSG00000036752	5753.37	0.225808	0.0558994	4.44220767457191e-05	0.000208315	Tubb4b	tubulin, beta 4B class IVB
ENSMUSG00000006469	4.03028	3.20065	1.16778	0.000737695	0.00261321	Slc34a3	solute carrier family 34 (sodium phosphate), member 3
ENSMUSG00000089953	29.4458	2.71011	0.38161	9.97024911805822e-14	1.85553326298622e-12	Rnf224	ring finger protein 224
ENSMUSG00000036731	1721.83	1.72847	0.152722	8.12091124883496e-31	7.54982781262656e-29	Cysrt1	cysteine rich tail 1
ENSMUSG00000044628	529.049	0.872379	0.109596	2.83756214349655e-16	7.15562233536243e-15	Rnf208	ring finger protein 208
ENSMUSG00000006471	220.387	0.35087	0.136503	0.00587359	0.0164233	Ndor1	NADPH dependent diflavin oxidoreductase 1
ENSMUSG00000078201	190.802	0.0441657	0.130596	0.720449	0.812837	Tmem203	transmembrane protein 203
ENSMUSG00000048707	306.897	0.357122	0.116245	0.00121711	0.00408824	Tprn	taperin
ENSMUSG00000026966	838.884	0.32625	0.0870521	0.000113048	0.000482469	Ssna1	SS nuclear autoantigen 1
ENSMUSG00000026965	1946.02	-0.0999132	0.0659184	0.123422	0.217841	Anapc2	anaphase promoting complex subunit 2
ENSMUSG00000026959	2.58829	0.0542038	0.358399	0.681219	0.783786	Grin1	glutamate receptor, ionotropic, NMDA1 (zeta 1)
ENSMUSG00000085830	5.58456	0.0548464	0.343378	0.725536	0.816886	Grin1os	glutamate receptor, ionotropic, NMDA1 (zeta 1), opposite strand
ENSMUSG00000036646	1553.96	-0.0104719	0.0635986	0.866803	0.916071	Man1b1	mannosidase, alpha, class 1B, member 1
ENSMUSG00000026958	481.368	-0.0888769	0.0795225	0.252709	0.382107	Dpp7	dipeptidylpeptidase 7
ENSMUSG00000026956	843.363	-0.21854	0.131472	0.0746803	0.144754	Uap1l1	UDP-N-acteylglucosamine pyrophosphorylase 1-like 1
ENSMUSG00000026955	63.5879	0.636441	0.239655	0.00180968	0.00581068	Sapcd2	suppressor APC domain containing 2
ENSMUSG00000015085	597.495	-0.632898	0.0848138	2.27960955099413e-14	4.62199427957342e-13	Entpd2	ectonucleoside triphosphate diphosphohydrolase 2
ENSMUSG00000015094	978.486	-0.349319	0.0769363	3.31089430303272e-06	1.94338032206523e-05	Npdc1	neural proliferation, differentiation and control 1
ENSMUSG00000036587	17.2913	-0.030339	0.269302	0.872716	0.920301	Fut7	fucosyltransferase 7
ENSMUSG00000026944	1249.99	-0.385629	0.069423	1.52563942454641e-08	1.35706568566134e-07	Abca2	ATP-binding cassette, sub-family A (ABC1), member 2
ENSMUSG00000047617	241.464	-0.152484	0.102042	0.12	0.212899	Paxx	non-homologous end joining factor
ENSMUSG00000015093	1005.86	0.30586	0.117804	0.00620143	0.0172111	Clic3	chloride intracellular channel 3
ENSMUSG00000015090	41.5112	-0.469641	0.299327	0.0360324	0.0792022	Ptgds	prostaglandin D2 synthase (brain)
ENSMUSG00000015083	20.6674	-0.498977	0.328208	0.0348725	0.0770219	C8g	complement component 8, gamma polypeptide
ENSMUSG00000015095	1020.68	-0.0795032	0.066815	0.225696	0.350461	Fbxw5	F-box and WD-40 domain protein 5
ENSMUSG00000026942	592.902	-0.00412831	0.0833668	0.958737	0.975479	Traf2	TNF receptor-associated factor 2
ENSMUSG00000015092	1750.24	0.165391	0.0717687	0.0188591	0.0456629	Edf1	endothelial differentiation-related factor 1
ENSMUSG00000026941	42.1872	-0.377609	0.251484	0.0592494	0.120082	Mamdc4	MAM domain containing 4
ENSMUSG00000036504	31.8876	-0.776294	0.28298	0.000966337	0.00332791	Phpt1	phosphohistidine phosphatase 1
ENSMUSG00000029419	12.8274	-0.257305	0.34045	0.223493	0.348127	Ajm1	apical junction component 1
ENSMUSG00000015087	1808.69	0.135943	0.0749131	0.0639624	0.127571	Rabl6	RAB, member RAS oncogene family-like 6
ENSMUSG00000026940	3.62518	0.00639194	0.35095	0.963953	0.978849	Ccdc183	coiled-coil domain containing 183
ENSMUSG00000026939	160.291	-0.115303	0.137044	0.365132	0.504497	Tmem141	transmembrane protein 141
ENSMUSG00000026938	367.247	-0.516044	0.343619	0.0325023	0.072659	Fcna	ficolin A
ENSMUSG00000049086	136.381	-0.402468	0.156722	0.00490838	0.0140079	Bmyc	brain expressed myelocytomatosis oncogene
ENSMUSG00000058740	34.128	-0.359724	0.26506	0.0787324	0.151084	Kcnt1	potassium channel, subfamily T, member 1
ENSMUSG00000026933	993.289	0.364016	0.0879497	2.029134993093e-05	0.00010257	Camsap1	calmodulin regulated spectrin-associated protein 1
ENSMUSG00000036352	985.75	-0.151638	0.0794006	0.0502898	0.104733	Ubac1	ubiquitin associated domain containing 1
ENSMUSG00000026932	835.925	-0.40691	0.07893	1.24389985193453e-07	9.43349280705476e-07	Nacc2	nucleus accumbens associated 2, BEN and BTB (POZ) domain containing
ENSMUSG00000087679	1051.74	0.342219	0.0711548	9.40596660946259e-07	6.17092586599344e-06	Tmem250-ps	transmembrane protein 250, pseudogene
ENSMUSG00000036327	523.909	0.0611763	0.0823269	0.447034	0.584474	Qsox2	quiescin Q6 sulfhydryl oxidase 2
ENSMUSG00000048038	32.0799	-0.274119	0.262151	0.172206	0.284155	Ccdc187	coiled-coil domain containing 187
ENSMUSG00000026930	796.494	-0.377833	0.123668	0.0012043	0.00404791	Gpsm1	G-protein signalling modulator 1 (AGS3-like, C. elegans)
ENSMUSG00000075467	531.686	0.0881494	0.0827446	0.275033	0.407467	Dnlz	DNL-type zinc finger
ENSMUSG00000026928	135.934	-0.249862	0.129108	0.0390635	0.0847293	Card9	caspase recruitment domain family, member 9
ENSMUSG00000036281	483.524	0.329673	0.0996814	0.000591783	0.00215033	Snapc4	small nuclear RNA activating complex, polypeptide 4
ENSMUSG00000026927	1126.4	0.139541	0.0679435	0.0368641	0.0806961	Entr1	endosome associated trafficking regulator 1
ENSMUSG00000026926	1750.58	0.340731	0.0567876	1.30810813548861e-09	1.38674584999198e-08	Pmpca	peptidase (mitochondrial processing) alpha
ENSMUSG00000026925	423.108	-0.126139	0.0830348	0.119127	0.211705	Inpp5e	inositol polyphosphate-5-phosphatase E
ENSMUSG00000026924	3086.59	0.313093	0.0548451	7.72537704318772e-09	7.24218199206641e-08	Sec16a	SEC16 homolog A, endoplasmic reticulum export factor
ENSMUSG00000086714	15.726	-0.0104954	0.286154	0.954014	0.972565	0610009E02Rik	RIKEN cDNA 0610009E02 gene
ENSMUSG00000026923	4141.67	0.489715	0.0916161	3.52655144935175e-08	2.95083570880225e-07	Notch1	notch 1
ENSMUSG00000026921	604.475	0.0348577	0.0960888	0.708589	0.803882	Egfl7	EGF-like domain 7
ENSMUSG00000026922	1469.9	0.145728	0.154523	0.30148	0.436209	Agpat2	1-acylglycerol-3-phosphate O-acyltransferase 2 (lysophosphatidic acid acyltransferase, beta)
ENSMUSG00000036186	34.6933	-0.296432	0.253089	0.134018	0.232314	Dipk1b	divergent protein kinase domain 1B
ENSMUSG00000077192	20.0888	0.570896	0.326577	0.0183981	0.0447238	Snora17	small nucleolar RNA, H/ACA box 17
ENSMUSG00000036160	468.694	0.468036	0.0894618	6.53537413646794e-08	5.2195026852377e-07	Surf6	surfeit gene 6
ENSMUSG00000015776	1492.18	0.534036	0.09404	4.88020725827673e-09	4.71519641898825e-08	Med22	mediator complex subunit 22
ENSMUSG00000062647	12388.2	0.328417	0.0841722	5.60944508854672e-05	0.000257193	Rpl7a	ribosomal protein L7A
ENSMUSG00000065258	3.94292	0.112137	0.358634	0.478016	0.613376	Gm23969	predicted gene, 23969
ENSMUSG00000015790	596.982	-0.0177141	0.0789926	0.817915	0.882933	Surf1	surfeit gene 1
ENSMUSG00000014873	368.676	0.297836	0.0888821	0.000552194	0.00201951	Surf2	surfeit gene 2
ENSMUSG00000014867	4445.44	-0.114061	0.0584823	0.0482176	0.101243	Surf4	surfeit gene 4
ENSMUSG00000049897	7.2207	-0.0691606	0.321267	0.69691	0.795277	Stkld1	serine/threonine kinase-like domain containing 1
ENSMUSG00000052406	714.709	0.381621	0.0754936	2.38137245953344e-07	1.72316384500099e-06	Rexo4	REX4, 3'-5' exonuclease
ENSMUSG00000015488	798.426	-0.0153073	0.0755877	0.835505	0.893832	Cacfd1	calcium channel flower domain containing 1
ENSMUSG00000036067	48.5505	0.0217115	0.193438	0.897525	0.935213	Slc2a6	solute carrier family 2 (facilitated glucose transporter), member 6
ENSMUSG00000087364	115.341	2.04933	0.180894	8.0792623634562e-31	7.54588143149839e-29	Gm13398	predicted gene 13398
ENSMUSG00000009214	4.90285	-0.363944	0.558207	0.0624538	0.125143	Mymk	myomaker, myoblast fusion factor
ENSMUSG00000036040	148.569	-1.19751	0.46692	0.000713899	0.00254052	Adamtsl2	ADAMTS-like 2
ENSMUSG00000009614	221.938	-0.647247	0.125946	6.75916392300933e-08	5.38544127104227e-07	Sardh	sarcosine dehydrogenase
ENSMUSG00000009621	366.96	-0.542241	0.0980791	1.10442547606811e-08	1.00635409007218e-07	Vav2	vav 2 oncogene
ENSMUSG00000109946	46.9056	-0.0968736	0.193616	0.560394	0.687927	Brd3os	bromodomain containing 3, opposite strand
ENSMUSG00000026918	1419.75	0.0291868	0.0801709	0.710671	0.805167	Brd3	bromodomain containing 3
ENSMUSG00000026917	849.452	0.303363	0.0766799	5.19705398671591e-05	0.000240251	Wdr5	WD repeat domain 5
ENSMUSG00000015846	5177.66	0.0582653	0.0588944	0.317551	0.45412	Rxra	retinoid X receptor alpha
ENSMUSG00000026837	13595.5	-0.987127	0.0988481	3.48506920913659e-24	1.79356597513065e-22	Col5a1	collagen, type V, alpha 1
ENSMUSG00000026833	1013.54	-0.0579586	0.0751628	0.430499	0.569439	Olfm1	olfactomedin 1
ENSMUSG00000035829	68.6681	-0.261945	0.176471	0.0934841	0.174012	Ppp1r26	protein phosphatase 1, regulatory subunit 26
ENSMUSG00000026831	18.2683	1.29091	0.468172	0.000416205	0.00155982	1700007K13Rik	RIKEN cDNA 1700007K13 gene
ENSMUSG00000035772	441.306	0.453002	0.0896069	1.94446460436528e-07	1.43009948700201e-06	Mrps2	mitochondrial ribosomal protein S2
ENSMUSG00000082895	3.11667	-0.170107	0.395816	0.252082	0.381394	Rpsa-ps9	ribosomal protein SA, pseudogene 9
ENSMUSG00000026829	87.6568	-0.308027	0.188526	0.060717	0.122353	Gbgt1	globoside alpha-1,3-N-acetylgalactosaminyltransferase 1
ENSMUSG00000026821	1706.87	0.414698	0.104725	3.73168978917589e-05	0.000177596	Ralgds	ral guanine nucleotide dissociation stimulator
ENSMUSG00000026816	433.422	0.0810654	0.0933378	0.382301	0.522672	Gtf3c5	general transcription factor IIIC, polypeptide 5
ENSMUSG00000026815	7.16608	-0.68937	0.727796	0.0283889	0.0646626	Gfi1b	growth factor independent 1B
ENSMUSG00000026812	951.304	-0.222518	0.0648014	0.000484083	0.00178993	Tsc1	TSC complex subunit 1
ENSMUSG00000026809	12.0429	-0.0392277	0.316467	0.823083	0.886349	Spaca9	sperm acrosome associated 9
ENSMUSG00000026807	23.6937	-0.483157	0.299187	0.0324612	0.0725782	Ak8	adenylate kinase 8
ENSMUSG00000035666	863.918	0.185838	0.0814771	0.0194193	0.0468335	Gtf3c4	general transcription factor IIIC, polypeptide 4
ENSMUSG00000026806	189.691	0.391595	0.111342	0.000229502	0.000917733	Ddx31	DEAD/H box helicase 31
ENSMUSG00000079502	2.37354	-0.123127	0.381557	0.342712	NA	Cfap77	cilia and flagella associated protein 77
ENSMUSG00000026803	455.04	0.0410957	0.0806163	0.602383	0.721901	Ttf1	transcription termination factor, RNA polymerase I
ENSMUSG00000043535	1650.97	0.166526	0.0784853	0.030096	0.0680593	Setx	senataxin
ENSMUSG00000035513	222.16	-0.656311	0.122307	1.99664860596036e-08	1.74147812263918e-07	Ntng2	netrin G2
ENSMUSG00000079499	194.731	0.116994	0.129208	0.335577	0.473588	6530402F18Rik	RIKEN cDNA 6530402F18 gene
ENSMUSG00000026799	166.384	-0.506309	0.127901	2.7903613050942e-05	0.000136932	Med27	mediator complex subunit 27
ENSMUSG00000039844	2948.18	-0.2651	0.0487342	3.99457871425856e-08	3.30002583871631e-07	Rapgef1	Rap guanine nucleotide exchange factor (GEF) 1
ENSMUSG00000039826	531.78	0.410069	0.095631	9.27524428639075e-06	5.00585281523935e-05	Trub2	TruB pseudouridine (psi) synthase family member 2
ENSMUSG00000026798	207.73	0.470656	0.114399	1.61368379089744e-05	8.29201650472874e-05	Coq4	coenzyme Q4
ENSMUSG00000059316	6735.45	1.12812	0.0734159	3.23773025158223e-54	1.55518976417667e-51	Slc27a4	solute carrier family 27 (fatty acid transporter), member 4
ENSMUSG00000069020	675.484	0.277957	0.0920746	0.00180769	0.00580705	Urm1	ubiquitin related modifier 1
ENSMUSG00000039787	718.555	-0.748356	0.0844435	1.5551021083448e-19	5.44663714127569e-18	Cercam	cerebral endothelial cell adhesion molecule
ENSMUSG00000026790	1112.89	0.112731	0.0662687	0.0840254	0.159341	Odf2	outer dense fiber of sperm tails 2
ENSMUSG00000019715	859.559	-0.0538089	0.0651036	0.401229	0.541077	Gle1	GLE1 RNA export mediator (yeast)
ENSMUSG00000057738	8968.28	0.23855	0.0552224	1.23708921740042e-05	6.50770218300813e-05	Sptan1	spectrin alpha, non-erythrocytic 1
ENSMUSG00000039715	207.604	0.196634	0.114119	0.0701022	0.137706	Dync2i2	dynein 2 intermediate chain 2
ENSMUSG00000054766	2965.42	0.498335	0.0792762	1.29849302593529e-10	1.59925508578868e-09	Set	SET nuclear oncogene
ENSMUSG00000026785	462.102	-0.259288	0.0850615	0.00171466	0.00553955	Pkn3	protein kinase N3
ENSMUSG00000015335	80.3811	-0.0112465	0.155272	0.935935	0.960551	Zdhhc12	zinc finger, DHHC domain containing 12
ENSMUSG00000039686	752.279	-0.449428	0.0806575	1.15503529213149e-08	1.04868055731146e-07	Zer1	zyg-11 related, cell cycle regulator
ENSMUSG00000039678	1049.96	0.00641992	0.0704424	0.929954	0.956846	Tbc1d13	TBC1 domain family, member 13
ENSMUSG00000015337	241.239	-0.292904	0.114954	0.00731262	0.0199169	Endog	endonuclease G
ENSMUSG00000039660	367.515	0.359252	0.112327	0.000788997	0.00277497	Spout1	SPOUT domain containing methyltransferase 1
ENSMUSG00000039648	618.764	0.312187	0.083488	0.000123953	0.000524865	Kyat1	kynurenine aminotransferase 1
ENSMUSG00000007476	266.994	-0.0523831	0.120174	0.645213	0.75792	Lrrc8a	leucine rich repeat containing 8A VRAC subunit A
ENSMUSG00000079484	38.6473	-0.355787	0.234271	0.0622914	0.124892	Phyhd1	phytanoyl-CoA dioxygenase domain containing 1
ENSMUSG00000075419	669.581	-0.0507675	0.0910975	0.565111	0.692117	Dolk	dolichol kinase
ENSMUSG00000052533	1242.25	0.290064	0.0668603	1.02624437961153e-05	5.49017611092098e-05	Nup188	nucleoporin 188
ENSMUSG00000026860	1260.59	-0.0638814	0.0699881	0.352568	0.491543	Sh3glb2	SH3-domain GRB2-like endophilin B2
ENSMUSG00000026858	1240.53	0.231917	0.0659171	0.000349745	0.00133354	Miga2	mitoguardin 2
ENSMUSG00000026856	601.15	0.275793	0.0775515	0.000272092	0.00106607	Dolpp1	dolichyl pyrophosphate phosphatase 1
ENSMUSG00000026853	4832.6	0.163873	0.0626887	0.00800452	0.0215916	Crat	carnitine acetyltransferase
ENSMUSG00000039515	3495.38	0.109618	0.0509106	0.029811	0.0675282	Ptpa	protein phosphatase 2 protein activator
ENSMUSG00000089762	180.887	0.50072	0.227518	0.00901895	0.0239658	Ier5l	immediate early response 5-like
ENSMUSG00000047363	8.32562	0.0106784	0.317988	0.952744	0.971869	Cstad	CSA-conditional, T cell activation-dependent protein
ENSMUSG00000044320	21.593	0.277814	0.296403	0.18636	0.302245	1700001O22Rik	RIKEN cDNA 1700001O22 gene
ENSMUSG00000026857	320.743	0.00178145	0.101333	0.986441	0.992789	Ntmt1	N-terminal Xaa-Pro-Lys N-methyltransferase 1
ENSMUSG00000039483	515.398	0.397405	0.0974136	2.37744003132567e-05	0.000118455	Asb6	ankyrin repeat and SOCS box-containing 6
ENSMUSG00000039476	159.44	-0.441594	0.161061	0.00255583	0.00787797	Prrx2	paired related homeobox 2
ENSMUSG00000050737	1433.04	1.29193	0.074494	2.28013909083899e-68	2.55552922325476e-65	Ptges	prostaglandin E synthase
ENSMUSG00000026848	1122.75	0.127383	0.0705861	0.0661847	0.131237	Tor1b	torsin family 1, member B
ENSMUSG00000026849	479.717	0.158547	0.0832267	0.0510434	0.106094	Tor1a	torsin family 1, member A (torsin A)
ENSMUSG00000026851	723.132	-0.021831	0.0935594	0.813407	0.87931	BC005624	cDNA sequence BC005624
ENSMUSG00000026854	724.866	0.0104448	0.0857334	0.901728	0.938043	Usp20	ubiquitin specific peptidase 20
ENSMUSG00000075415	2750.24	-0.390497	0.0735842	5.98070695952386e-08	4.81271568414177e-07	Fnbp1	formin binding protein 1
ENSMUSG00000000194	1773.43	-0.0365379	0.0535917	0.490699	0.624583	Gpr107	G protein-coupled receptor 107
ENSMUSG00000062661	484.906	-0.140464	0.101877	0.151534	0.256468	Ncs1	neuronal calcium sensor 1
ENSMUSG00000055632	3606.76	-0.0472585	0.140497	0.715685	0.809182	Hmcn2	hemicentin 2
ENSMUSG00000076441	399.9	1.30988	0.137451	1.41423750319269e-22	6.27051151415591e-21	Ass1	argininosuccinate synthetase 1
ENSMUSG00000026843	1024.87	0.433489	0.0735293	1.80364886022457e-09	1.87464256085371e-08	Fubp3	far upstream element (FUSE) binding protein 3
ENSMUSG00000039356	366.781	0.61684	0.100961	2.78319963423861e-10	3.2873694040474e-09	Exosc2	exosome component 2
ENSMUSG00000026842	1939.75	-0.124955	0.0650308	0.0509191	0.105858	Abl1	c-abl oncogene 1, non-receptor tyrosine kinase
ENSMUSG00000043102	2.67107	0.324092	0.530158	0.0687026	0.135471	Qrfp	pyroglutamylated RFamide peptide
ENSMUSG00000026840	542.627	-0.430025	0.129839	0.000427066	0.00159667	Lamc3	laminin gamma 3
ENSMUSG00000001864	1081.41	0.231165	0.133824	0.0643425	0.128185	Aif1l	allograft inflammatory factor 1-like
ENSMUSG00000001855	1118.46	0.2109	0.0649417	0.000985178	0.00338413	Nup214	nucleoporin 214
ENSMUSG00000050592	184.88	-0.605569	0.122703	2.20564028914086e-07	1.60637498892158e-06	Fam78a	family with sequence similarity 78, member A
ENSMUSG00000051373	259.558	-0.738538	0.114661	2.33577101479859e-11	3.19253688702892e-10	Plpp7	phospholipid phosphatase 7 (inactive)
ENSMUSG00000039262	5611.31	-0.0862315	0.063685	0.168827	0.279954	Prrc2b	proline-rich coiled-coil 2B
ENSMUSG00000119688	2.37638	0.0726904	0.361222	0.591593	NA	Gm22192	predicted gene, 22192
ENSMUSG00000039254	324.64	-0.230336	0.110906	0.0295032	0.0668762	Pomt1	protein-O-mannosyltransferase 1
ENSMUSG00000002550	729.837	0.200605	0.0831227	0.0132569	0.0336282	Uck1	uridine-cytidine kinase 1
ENSMUSG00000066068	5.06572	0.0400821	0.341249	0.79737	0.868348	Gm13611	60S ribosomal protein L36 pseudogene
ENSMUSG00000044627	1904.1	0.0822461	0.0813235	0.300919	0.435768	Swi5	SWI5 recombination repair homolog (yeast)
ENSMUSG00000002546	3191.15	0.47089	0.0633092	4.60778399774856e-14	8.92962866191925e-13	Golga2	golgi autoantigen, golgin subfamily a, 2
ENSMUSG00000026825	1288.39	-0.478561	0.105571	2.37534961528753e-06	1.43473961493445e-05	Dnm1	dynamin 1
ENSMUSG00000039205	1178.6	-0.0704028	0.0683324	0.294794	0.429306	Ciz1	CDKN1A interacting zinc finger protein 1
ENSMUSG00000039195	572.45	1.21149	0.127156	1.63776495648242e-22	7.19831595470072e-21	Bbln	bublin coiled coil protein
ENSMUSG00000026822	243.725	1.76514	0.202089	1.82633988457161e-19	6.34158017751251e-18	Lcn2	lipocalin 2
ENSMUSG00000026820	457.848	0.170288	0.0873386	0.0455464	0.0964675	Ptges2	prostaglandin E synthase 2
ENSMUSG00000083004	2.45394	0.200509	0.425851	0.150149	0.254664	Gm13413	predicted gene 13413
ENSMUSG00000026819	659.9	-0.49207	0.209411	0.00634835	0.0175681	Slc25a25	solute carrier family 25 (mitochondrial carrier, phosphate carrier), member 25
ENSMUSG00000039164	130.847	0.222017	0.135882	0.0793634	0.152073	Naif1	nuclear apoptosis inducing factor 1
ENSMUSG00000039157	1416.16	-0.199278	0.0879756	0.019545	0.0470977	Fam102a	family with sequence similarity 102, member A
ENSMUSG00000026810	501.982	0.193831	0.0805944	0.0129898	0.0330295	Dpm2	dolichol-phosphate (beta-D) mannosyltransferase 2
ENSMUSG00000079442	269.888	-0.167574	0.0994843	0.0802168	0.153349	St6galnac4	ST6 (alpha-N-acetyl-neuraminyl-2,3-beta-galactosyl-1,3)-N-acetylgalactosaminide alpha-2,6-sialyltransferase 4
ENSMUSG00000026811	553.538	-0.504963	0.101632	2.51061563272342e-07	1.81148640109307e-06	St6galnac6	ST6 (alpha-N-acetyl-neuraminyl-2,3-beta-galactosyl-1,3)-N-acetylgalactosaminide alpha-2,6-sialyltransferase 6
ENSMUSG00000026817	3144.56	-0.53833	0.113732	6.04825457629217e-07	4.08358392978976e-06	Ak1	adenylate kinase 1
ENSMUSG00000026814	1807.86	-0.0374911	0.105748	0.711172	0.805478	Eng	endoglin
ENSMUSG00000009566	384.246	0.0657847	0.0843008	0.424049	0.563332	Fpgs	folylpolyglutamyl synthetase
ENSMUSG00000009555	1105.27	0.114784	0.0646475	0.0715514	0.140089	Cdk9	cyclin-dependent kinase 9 (CDC2-related kinase)
ENSMUSG00000059013	322.876	-0.345756	0.0898949	7.28451319572285e-05	0.000325632	Sh2d3c	SH2 domain containing 3C
ENSMUSG00000039021	18.3718	1.52188	0.430515	3.15780357271395e-05	0.000153138	Ttc16	tetratricopeptide repeat domain 16
ENSMUSG00000009563	522.849	0.234449	0.078749	0.00229432	0.0071794	Tor2a	torsin family 2, member A
ENSMUSG00000053746	422.618	1.24109	0.113066	5.11890915649087e-29	4.18092604546748e-27	Ptrh1	peptidyl-tRNA hydrolase 1 homolog
ENSMUSG00000026797	307.956	-0.247923	0.100097	0.00994878	0.0261405	Stxbp1	syntaxin binding protein 1
ENSMUSG00000026796	9754.86	0.453802	0.0775029	2.20262258945804e-09	2.25218997058928e-08	Niban2	niban apoptosis regulator 2
ENSMUSG00000026792	373.516	-0.221834	0.101381	0.0228837	0.0538312	Lrsam1	leucine rich repeat and sterile alpha motif containing 1
ENSMUSG00000038900	15735.5	0.418822	0.080559	6.50084974663302e-08	5.19604369209883e-07	Rpl12	ribosomal protein L12
ENSMUSG00000026791	336.433	-0.162526	0.0987452	0.0876182	0.165027	Slc2a8	solute carrier family 2, (facilitated glucose transporter), member 8
ENSMUSG00000038860	62.8825	-0.485014	0.194646	0.00463988	0.0133321	Garnl3	GTPase activating RANGAP domain-like 3
ENSMUSG00000038831	210.587	-0.644006	0.146614	2.78480016078679e-06	1.66018198710735e-05	Ralgps1	Ral GEF with PH domain and SH3 binding motif 1
ENSMUSG00000004105	4044.7	-0.520208	0.103396	1.76768814500496e-07	1.31011537976966e-06	Angptl2	angiopoietin-like 2
ENSMUSG00000068966	352.771	0.298886	0.0999145	0.00187468	0.00599267	Zbtb34	zinc finger and BTB domain containing 34
ENSMUSG00000026788	729.78	0.318659	0.0926686	0.000383101	0.00144786	Zbtb43	zinc finger and BTB domain containing 43
ENSMUSG00000038765	13.4525	-0.190545	0.357951	0.314226	0.450483	Lmx1b	LIM homeobox transcription factor 1 beta
ENSMUSG00000038740	452.946	-0.529072	0.096056	1.25727347367743e-08	1.13385047196998e-07	Mvb12b	multivesicular body subunit 12B
ENSMUSG00000038718	152.468	-0.545254	0.136343	2.04012937250575e-05	0.000103048	Pbx3	pre B cell leukemia homeobox 3
ENSMUSG00000038696	810.288	-0.579471	0.0828097	7.86944522768176e-13	1.32078359420343e-11	Mapkap1	mitogen-activated protein kinase associated protein 1
ENSMUSG00000081992	2.51937	0.150694	0.386897	0.301428	0.436165	Gm13408	ribosomal protein S3A pseudogene
ENSMUSG00000026867	2385.05	0.149554	0.0532978	0.00456754	0.0131555	Gapvd1	GTPase activating protein and VPS9 domains 1
ENSMUSG00000026864	8222.76	-0.0208736	0.0884398	0.833406	0.892425	Hspa5	heat shock protein 5
ENSMUSG00000070953	271.276	0.162211	0.117042	0.144537	0.246921	Rabepk	Rab9 effector protein with kelch motifs
ENSMUSG00000035949	1332	0.24134	0.0666561	0.000229453	0.000917721	Fbxw2	F-box and WD-40 domain protein 2
ENSMUSG00000026869	795.275	0.235596	0.0864095	0.00499862	0.0142392	Psmd5	proteasome (prosome, macropain) 26S subunit, non-ATPase, 5
ENSMUSG00000026870	17.3121	-0.503442	0.345284	0.037311	0.0815097	Cutal	cutA divalent cation tolerance homolog-like
ENSMUSG00000026873	70.2568	0.141629	0.169843	0.35181	0.490734	Phf19	PHD finger protein 19
ENSMUSG00000026875	181.094	0.032814	0.130942	0.790767	0.863647	Traf1	TNF receptor-associated factor 1
ENSMUSG00000026874	5.288	0.0467762	0.351963	0.741809	0.829052	Hc	hemolytic complement
ENSMUSG00000035875	14.2561	-0.166088	0.309917	0.402664	0.542497	AI182371	expressed sequence AI182371
ENSMUSG00000057110	930.847	-0.119352	0.07466	0.102801	0.188093	Cntrl	centriolin
ENSMUSG00000026878	3887.44	0.24593	0.0569129	1.2199772564066e-05	6.4344630511756e-05	Rab14	RAB14, member RAS oncogene family
ENSMUSG00000026879	62445.7	-0.625171	0.113608	8.02753538809381e-09	7.51147954171635e-08	Gsn	gelsolin
ENSMUSG00000026880	1888.78	0.765922	0.082458	3.12871949368881e-21	1.24740685900549e-19	Stom	stomatin
ENSMUSG00000075391	2.17898	0.11454	0.380589	0.362571	NA	Glo1-ps	glyoxalase 1, pseudogene
ENSMUSG00000035778	1238.41	0.212934	0.0881984	0.0129458	0.0329426	Ggta1	glycoprotein galactosyltransferase alpha 1, 3
ENSMUSG00000086555	2.59828	-0.346704	0.581841	0.0443425	0.094254	Gm13446	predicted gene 13446
ENSMUSG00000026883	2051.4	-0.284459	0.063031	4.54335883921256e-06	2.59727178300579e-05	Dab2ip	disabled 2 interacting protein
ENSMUSG00000026885	31.8773	-0.406567	0.280343	0.0565869	0.115592	Ttll11	tubulin tyrosine ligase-like family, member 11
ENSMUSG00000026895	1127.4	-0.0810329	0.0841305	0.322523	0.459634	Ndufa8	NADH:ubiquinone oxidoreductase subunit A8
ENSMUSG00000026890	98.5353	0.0872701	0.187277	0.593242	0.714255	Lhx6	LIM homeobox protein 6
ENSMUSG00000026889	692.204	0.0609831	0.0800954	0.437023	0.575189	Rbm18	RNA binding motif protein 18
ENSMUSG00000026887	371.709	-0.012512	0.0966559	0.891124	0.931671	Mrrf	mitochondrial ribosome recycling factor
ENSMUSG00000047250	2531.1	0.381856	0.134998	0.0024886	0.00770421	Ptgs1	prostaglandin-endoperoxide synthase 1
ENSMUSG00000083716	149.967	0.334778	0.126137	0.00476411	0.0136466	Gm13436	ribosomal protein L18 pseudogene
ENSMUSG00000009030	774.742	-0.0768111	0.0858259	0.357311	0.496441	Pdcl	phosducin-like
ENSMUSG00000075376	1017.17	0.21285	0.109246	0.0416749	0.0894795	Rc3h2	ring finger and CCCH-type zinc finger domains 2
ENSMUSG00000066798	412.487	0.0538938	0.0954695	0.560438	0.687939	Zbtb6	zinc finger and BTB domain containing 6
ENSMUSG00000050714	189.315	-0.0782874	0.132721	0.528714	0.659757	Zbtb26	zinc finger and BTB domain containing 26
ENSMUSG00000035437	1777.36	0.0325987	0.0566209	0.560675	0.688104	Rabgap1	RAB GTPase activating protein 1
ENSMUSG00000026915	437.153	-0.190418	0.0980538	0.044097	0.0937915	Strbp	spermatid perinuclear RNA binding protein
ENSMUSG00000107491	4.65326	0.161837	0.377128	0.329725	0.467495	Gm17893	nucleoporin 37 pseudogene
ENSMUSG00000053164	14.0549	0.447885	0.45939	0.072773	0.141889	Gpr21	G protein-coupled receptor 21
ENSMUSG00000035403	2.07403	-0.354298	0.618284	0.0255981	NA	Crb2	crumbs family member 2
ENSMUSG00000035392	570.898	-0.829691	0.0903949	7.31180185904694e-21	2.86423865445462e-19	Dennd1a	DENN/MADD domain containing 1A
ENSMUSG00000000247	489.745	-0.556915	0.15198	7.70177343509433e-05	0.000342011	Lhx2	LIM homeobox protein 2
ENSMUSG00000026749	305.956	0.197175	0.130411	0.10675	0.193797	Nek6	NIMA (never in mitosis gene a)-related expressed kinase 6
ENSMUSG00000026750	2788.31	0.0965021	0.0732701	0.180159	0.294294	Psmb7	proteasome (prosome, macropain) subunit, beta type 7
ENSMUSG00000063972	143.733	-0.184572	0.146668	0.171897	0.283825	Nr6a1	nuclear receptor subfamily 6, group A, member 1
ENSMUSG00000046618	513.028	0.239197	0.1221	0.0379304	0.0826557	Olfml2a	olfactomedin-like 2A
ENSMUSG00000035295	14.0388	-0.328365	0.384341	0.139307	0.239793	Wdr38	WD repeat domain 38
ENSMUSG00000062997	4935.33	0.411258	0.100549	2.26452446862243e-05	0.000113305	Rpl35	ribosomal protein L35
ENSMUSG00000026755	1459.05	0.46536	0.0702156	1.52446514938602e-11	2.14616607981254e-10	Arpc5l	actin related protein 2/3 complex, subunit 5-like
ENSMUSG00000026754	1206.06	0.786153	0.0785318	2.77272060020535e-24	1.44914159037675e-22	Golga1	golgi autoantigen, golgin subfamily a, 1
ENSMUSG00000035236	423.696	-0.6781	0.0944077	1.69905796350106e-13	3.06864774894096e-12	Scai	suppressor of cancer cell invasion
ENSMUSG00000082315	2.13193	0.00241594	0.356183	0.985847	NA	Gm16523	mitochondrial ribosomal protein L40 pseudogene
ENSMUSG00000026753	1273.75	0.16367	0.0835991	0.044574	0.094667	Ppp6c	protein phosphatase 6, catalytic subunit
ENSMUSG00000080994	8.24006	0.0651499	0.32026	0.717821	0.810989	Gm13464	glyceraldehyde-3-phosphate dehydrogenase pseudogene
ENSMUSG00000026866	23.0776	-0.640305	0.36706	0.0146624	0.0367083	Kynu	kynureninase
ENSMUSG00000049744	284.782	-0.976054	0.126006	1.23948856983163e-15	2.89414842682678e-14	Arhgap15	Rho GTPase activating protein 15
ENSMUSG00000036890	215.257	-0.947012	0.117516	1.06245519400911e-16	2.82025935314998e-15	Gtdc1	glycosyltransferase-like domain containing 1
ENSMUSG00000026872	2574.53	-0.174463	0.0780613	0.0228323	0.0537417	Zeb2	zinc finger E-box binding homeobox 2
ENSMUSG00000052248	88.7918	0.118854	0.164221	0.421949	0.561321	Zeb2os	zinc finger E-box binding homeobox 2, opposite strand
ENSMUSG00000086353	2.14764	-0.0989867	0.378653	0.396939	NA	Gm13481	predicted gene 13481
ENSMUSG00000052155	1082.58	0.329106	0.0927765	0.000247595	0.000980563	Acvr2a	activin receptor IIA
ENSMUSG00000026761	651.811	0.258945	0.0887136	0.00262236	0.00805473	Orc4	origin recognition complex, subunit 4
ENSMUSG00000036792	437.158	-0.621289	0.106977	1.83446113242402e-09	1.90274647226335e-08	Mbd5	methyl-CpG binding domain protein 5
ENSMUSG00000069495	798.301	0.0791646	0.0787733	0.304427	0.439652	Epc2	enhancer of polycomb homolog 2
ENSMUSG00000026764	60.0159	-0.704027	0.23059	0.00044839	0.0016699	Kif5c	kinesin family member 5C
ENSMUSG00000026765	284.626	0.155877	0.129598	0.200111	0.319765	Lypd6b	LY6/PLAUR domain containing 6B
ENSMUSG00000050447	36.024	-0.241829	0.241523	0.205775	0.326652	Lypd6	LY6/PLAUR domain containing 6
ENSMUSG00000026766	1523.08	0.417064	0.0664687	1.76556797073258e-10	2.13412631764884e-09	Mmadhc	methylmalonic aciduria (cobalamin deficiency) cblD type, with homocystinuria
ENSMUSG00000085862	4.13131	-0.0312809	0.342734	0.834608	0.893135	Gm13483	predicted gene 13483
ENSMUSG00000017144	1378.32	-0.0272779	0.0779205	0.719818	0.812352	Rnd3	Rho family GTPase 3
ENSMUSG00000085014	19.0591	-0.466484	0.346752	0.0501031	0.104409	Gm13490	predicted gene 13490
ENSMUSG00000036249	276.553	-0.0117731	0.105343	0.907359	0.941958	Rbm43	RNA binding motif protein 43
ENSMUSG00000026946	288.631	-0.144288	0.124179	0.217577	0.34096	Nmi	N-myc (and STAT) interactor
ENSMUSG00000053475	236.713	0.200932	0.312534	0.32402	0.461344	Tnfaip6	tumor necrosis factor alpha induced protein 6
ENSMUSG00000036202	1140.03	0.161037	0.110629	0.128001	0.224332	Rif1	replication timing regulatory factor 1
ENSMUSG00000026950	25195.3	-0.206898	0.0811753	0.00893047	0.0237649	Neb	nebulin
ENSMUSG00000036093	2323.31	0.889271	0.0665838	1.9013659775965e-41	3.68828434923383e-39	Arl5a	ADP-ribosylation factor-like 5A
ENSMUSG00000085315	52.0145	-0.368776	0.199464	0.0324307	0.072534	A430018G15Rik	RIKEN cDNA A430018G15 gene
ENSMUSG00000017412	23.9396	-0.0880587	0.264089	0.645955	0.758395	Cacnb4	calcium channel, voltage-dependent, beta 4 subunit
ENSMUSG00000055371	1249.62	0.795746	0.0833211	2.58575448306716e-22	1.11702378889501e-20	Stam2	signal transducing adaptor molecule (SH3 domain and ITAM motif) 2
ENSMUSG00000036053	728.871	-0.422529	0.0855144	3.73699467267274e-07	2.61136579586075e-06	Fmnl2	formin-like 2
ENSMUSG00000061136	2204.04	0.637007	0.081601	1.60730487602589e-15	3.67639099421159e-14	Prpf40a	pre-mRNA processing factor 40A
ENSMUSG00000026960	350.191	0.0934877	0.0930921	0.300929	0.435768	Arl6ip6	ADP-ribosylation factor-like 6 interacting protein 6
ENSMUSG00000075334	9.54055	0.511684	0.525898	0.0523064	0.108384	Rprm	reprimo, TP53 dependent G2 arrest mediator candidate
ENSMUSG00000026826	123.175	-0.0604805	0.187234	0.709039	0.804011	Nr4a2	nuclear receptor subfamily 4, group A, member 2
ENSMUSG00000026827	762.476	-0.262757	0.0816728	0.000964967	0.00332376	Gpd2	glycerol phosphate dehydrogenase 2, mitochondrial
ENSMUSG00000026828	60.0064	-1.08852	0.247579	1.20391958007303e-06	7.74238878176388e-06	Galnt5	polypeptide N-acetylgalactosaminyltransferase 5
ENSMUSG00000026832	495.051	-0.3402	0.281143	0.104016	0.189765	Cytip	cytohesin 1 interacting protein
ENSMUSG00000026834	391.646	-0.222107	0.113666	0.0400954	0.0866158	Acvr1c	activin A receptor, type IC
ENSMUSG00000026836	679.96	-0.191894	0.075393	0.00926815	0.0245504	Acvr1	activin A receptor, type 1
ENSMUSG00000026839	60.2926	-0.538037	0.208933	0.00306912	0.00925411	Upp2	uridine phosphorylase 2
ENSMUSG00000036641	7.37664	-0.255667	0.393717	0.1999	0.31953	Ccdc148	coiled-coil domain containing 148
ENSMUSG00000026991	1230.72	-0.30623	0.0761128	3.85165615993453e-05	0.000182788	Pkp4	plakophilin 4
ENSMUSG00000026989	1710.59	-0.546873	0.168016	0.000352152	0.00134195	Dapl1	death associated protein-like 1
ENSMUSG00000035168	4284.84	-0.102377	0.082278	0.201742	0.321817	Tanc1	tetratricopeptide repeat, ankyrin repeat and coiled-coil containing 1
ENSMUSG00000026988	442.102	-0.198652	0.0963653	0.0323633	0.0724074	Wdsub1	WD repeat, SAM and U-box domain containing 1
ENSMUSG00000026987	1427.34	-0.108551	0.101894	0.267926	0.399572	Baz2b	bromodomain adjacent to zinc finger domain, 2B
ENSMUSG00000026977	2942.48	0.754424	0.0765009	1.28121855094283e-23	6.33512329576488e-22	Marchf7	membrane associated ring-CH-type finger 7
ENSMUSG00000060703	1073.47	-0.153579	0.117983	0.170393	0.281878	Cd302	CD302 antigen
ENSMUSG00000080198	3.73016	0.22413	0.421353	0.180549	0.294812	Rpl10a-ps4	ribosomal protein L10A, pseudogene 4
ENSMUSG00000026980	99.3615	-0.55489	0.210311	0.00242371	0.0075294	Ly75	lymphocyte antigen 75
ENSMUSG00000054580	1155.39	-0.31539	0.151221	0.0225886	0.0532611	Pla2r1	phospholipase A2 receptor 1
ENSMUSG00000026971	242.572	0.147194	0.105352	0.145454	0.248131	Itgb6	integrin beta 6
ENSMUSG00000026970	3119.87	0.472697	0.0685005	2.22341199379765e-12	3.48253987289392e-11	Rbms1	RNA binding motif, single stranded interacting protein 1
ENSMUSG00000064289	913.932	0.533812	0.0721585	5.18620803381332e-14	9.97393335311249e-13	Tank	TRAF family member-associated Nf-kappa B activator
ENSMUSG00000026914	1430.87	0.371084	0.0663555	1.29978295820538e-08	1.16697024471897e-07	Psmd14	proteasome (prosome, macropain) 26S subunit, non-ATPase, 14
ENSMUSG00000026904	2.52642	-0.233578	0.456426	0.091535	0.170968	Slc4a10	solute carrier family 4, sodium bicarbonate cotransporter-like, member 10
ENSMUSG00000035000	1414.22	-0.729708	0.189651	2.28386731918778e-05	0.000114188	Dpp4	dipeptidylpeptidase 4
ENSMUSG00000000392	465.692	-0.341635	0.141714	0.00916497	0.024312	Fap	fibroblast activation protein
ENSMUSG00000026896	793.564	-0.2131	0.0767068	0.00448367	0.0129441	Ifih1	interferon induced with helicase C domain 1
ENSMUSG00000026893	55.0257	-0.0778501	0.21203	0.656902	0.766787	Gca	grancalcin
ENSMUSG00000075324	49.9883	-0.416839	0.21971	0.0244408	0.0569233	Fign	fidgetin
ENSMUSG00000026888	287.564	-0.526108	0.126216	1.05501573147482e-05	5.62768042484743e-05	Grb14	growth factor receptor bound protein 14
ENSMUSG00000034903	770.046	-0.0576095	0.0732742	0.418047	0.557967	Cobll1	Cobl-like 1
ENSMUSG00000061171	9.7802	-0.0753455	0.30746	0.682872	0.784808	Slc38a11	solute carrier family 38, member 11
ENSMUSG00000057182	169.328	-0.659063	0.125917	4.33224343604086e-08	3.56147836506473e-07	Scn3a	sodium channel, voltage-gated, type III, alpha
ENSMUSG00000075318	145.962	-0.226514	0.142819	0.0857947	0.162047	Scn2a	sodium channel, voltage-gated, type II, alpha
ENSMUSG00000044647	9.40623	-1.58744	0.689729	0.00121857	0.00409247	Csrnp3	cysteine-serine-rich nuclear protein 3
ENSMUSG00000026994	263.136	1.61804	0.129855	1.05655286572142e-36	1.46999293193544e-34	Galnt3	polypeptide N-acetylgalactosaminyltransferase 3
ENSMUSG00000034848	176.917	-0.669244	0.161555	8.24807660932875e-06	4.49477843102642e-05	Ttc21b	tetratricopeptide repeat domain 21B
ENSMUSG00000034810	1022.19	-0.339594	0.10369	0.00064855	0.00233598	Scn7a	sodium channel, voltage-gated, type VII, alpha
ENSMUSG00000027022	10619.2	-0.383391	0.0850811	3.60536420730418e-06	2.09851752793291e-05	Xirp2	xin actin-binding repeat containing 2
ENSMUSG00000034780	55.7952	-0.0834093	0.17919	0.598809	0.71907	B3galt1	UDP-Gal:betaGlcNAc beta 1,3-galactosyltransferase, polypeptide 1
ENSMUSG00000027030	278.26	-0.796377	0.122908	1.61768725801428e-11	2.26633491272084e-10	Stk39	serine/threonine kinase 39
ENSMUSG00000027035	613.259	-1.04919	0.121801	9.03449129509212e-19	2.93970689334175e-17	Cers6	ceramide synthase 6
ENSMUSG00000034738	67.2646	0.205769	0.211719	0.244944	0.373281	Nostrin	nitric oxide synthase trafficker
ENSMUSG00000005233	136.104	1.43878	0.173401	9.77587850328036e-18	2.90454452025299e-16	Spc25	SPC25, NDC80 kinetochore complex component, homolog (S. cerevisiae)
ENSMUSG00000027048	3.49452	0.0318998	0.356647	0.806208	0.874338	Abcb11	ATP-binding cassette, sub-family B (MDR/TAP), member 11
ENSMUSG00000027068	181.056	1.73628	0.24905	2.1741457659065e-13	3.90224347699268e-12	Dhrs9	dehydrogenase/reductase (SDR family) member 9
ENSMUSG00000027070	15.605	-8.47246	2.81984	5.02518205407296e-10	5.68900239948754e-09	Lrp2	low density lipoprotein receptor-related protein 2
ENSMUSG00000063145	83.2935	-0.17735	0.155728	0.210146	0.33195	Bbs5	Bardet-Biedl syndrome 5 (human)
ENSMUSG00000075307	3529.2	-0.203449	0.0634923	0.00112601	0.00381014	Klhl41	kelch-like 41
ENSMUSG00000027086	243.691	-0.121075	0.117607	0.278279	0.41089	Fastkd1	FAST kinase domains 1
ENSMUSG00000042133	1651.2	0.552105	0.124321	2.92383688466154e-06	1.73282516361664e-05	Ppig	peptidyl-prolyl isomerase G (cyclophilin G)
ENSMUSG00000070883	28.3965	-0.0580981	0.225325	0.748053	0.833441	Ccdc173	coiled-coil domain containing 173
ENSMUSG00000027088	480.154	0.298489	0.100316	0.00197836	0.00628922	Phospho2	phosphatase, orphan 2
ENSMUSG00000042155	269.571	-0.416426	0.119723	0.000242877	0.000964338	Klhl23	kelch-like 23
ENSMUSG00000068882	2691.21	0.601708	0.0873129	1.63687997653327e-12	2.61874834627932e-11	Ssb	Sjogren syndrome antigen B
ENSMUSG00000051730	203.78	0.0616404	0.106101	0.54588	0.67508	Mettl5	methyltransferase like 5
ENSMUSG00000044308	3599.91	-0.0863452	0.0579846	0.131688	0.229238	Ubr3	ubiquitin protein ligase E3 component n-recognin 3
ENSMUSG00000042064	3.7148	-0.289122	0.481865	0.0969093	0.179067	Myo3b	myosin IIIB
ENSMUSG00000075304	12.6374	0.349087	0.465676	0.108514	0.196109	Sp5	trans-acting transcription factor 5
ENSMUSG00000075302	6.84508	0.00252542	0.319018	0.989703	0.994534	Erich2	glutamate rich 2
ENSMUSG00000014959	2120.51	0.103409	0.0542928	0.0541228	0.111359	Gorasp2	golgi reassembly stacking protein 2
ENSMUSG00000041997	1243.5	0.198088	0.0685915	0.00329601	0.00986699	Tlk1	tousled-like kinase 1
ENSMUSG00000041975	171.655	-0.334531	0.127562	0.0052787	0.0149524	Mettl8	methyltransferase like 8
ENSMUSG00000041966	422.097	-0.0508186	0.106821	0.619683	0.736682	Dcaf17	DDB1 and CUL4 associated factor 17
ENSMUSG00000027015	153.54	-1.71804	0.189641	9.92531929085652e-21	3.83588872363485e-19	Cybrd1	cytochrome b reductase 1
ENSMUSG00000027012	2427.46	0.342635	0.0707283	7.86886663531562e-07	5.2253625905483e-06	Dync1i2	dynein cytoplasmic 1 intermediate chain 2
ENSMUSG00000027010	1792.03	-0.409541	0.0806836	1.94202965594649e-07	1.42882955065881e-06	Slc25a12	solute carrier family 25 (mitochondrial carrier, Aralar), member 12
ENSMUSG00000027018	670.802	0.451408	0.0785364	4.05436590650893e-09	3.96859669082539e-08	Hat1	histone aminotransferase 1
ENSMUSG00000041921	539.238	-0.365707	0.0960336	8.03259440110015e-05	0.000354905	Metap1d	methionyl aminopeptidase type 1D (mitochondrial)
ENSMUSG00000041911	4.37653	-0.146234	0.370265	0.370713	0.51088	Dlx1	distal-less homeobox 1
ENSMUSG00000023391	12.4018	-1.17402	0.653912	0.00424012	0.0123328	Dlx2	distal-less homeobox 2
ENSMUSG00000027111	4484.7	0.243424	0.0756868	0.00101523	0.00347494	Itga6	integrin alpha 6
ENSMUSG00000006494	1316.22	-0.152915	0.0747495	0.0366076	0.0802393	Pdk1	pyruvate dehydrogenase kinase, isoenzyme 1
ENSMUSG00000049044	122.356	-0.124586	0.163612	0.39823	0.538067	Rapgef4	Rap guanine nucleotide exchange factor (GEF) 4
ENSMUSG00000004085	2214.39	0.0936837	0.0766995	0.212623	0.334878	Map3k20	mitogen-activated protein kinase kinase kinase 20
ENSMUSG00000055612	554.9	0.839262	0.133208	5.04664243611647e-11	6.58118710447406e-10	Cdca7	cell division cycle associated 7
ENSMUSG00000085427	3.27815	0.0282682	0.344398	0.851431	0.90532	6430710C18Rik	RIKEN cDNA 6430710C18 gene
ENSMUSG00000027109	2159.21	0.149042	0.0644176	0.0188269	0.0456015	Sp3	trans-acting transcription factor 3
ENSMUSG00000027108	879.962	0.0981213	0.0887017	0.255154	0.385031	Ola1	Obg-like ATPase 1
ENSMUSG00000041777	396.617	0.338596	0.131961	0.00607166	0.0168998	Cir1	corepressor interacting with RBPJ, 1
ENSMUSG00000008226	458.531	0.0315379	0.0989984	0.741992	0.829121	Scrn3	secernin 3
ENSMUSG00000041762	575.263	-0.0848931	0.087656	0.318565	0.455344	Gpr155	G protein-coupled receptor 155
ENSMUSG00000075284	1374.06	-0.292022	0.0664702	7.71798483461027e-06	4.23335035490559e-05	Wipf1	WAS/WASL interacting protein family, member 1
ENSMUSG00000027107	117.056	0.113406	0.183495	0.48151	0.616683	Chrna1	cholinergic receptor, nicotinic, alpha polypeptide 1 (muscle)
ENSMUSG00000086382	21.6461	0.362225	0.314671	0.100668	0.185029	Chrna1os	cholinergic receptor, nicotinic, alpha polypeptide 1 (muscle), opposite strand
ENSMUSG00000086544	10.8836	-0.00834702	0.293701	0.963048	0.978324	Chn1os3	chimerin 1, opposite strand 3
ENSMUSG00000056486	53.1287	-0.219601	0.203318	0.204197	0.324853	Chn1	chimerin 1
ENSMUSG00000027104	867.832	-0.161671	0.0653497	0.0119099	0.0306195	Atf2	activating transcription factor 2
ENSMUSG00000018770	4535.7	0.0705149	0.0684714	0.295642	0.430137	Atp5g3	ATP synthase, H+ transporting, mitochondrial F0 complex, subunit C3 (subunit 9)
ENSMUSG00000009207	561.039	0.211599	0.0951174	0.0213953	0.0508515	Lnpk	lunapark, ER junction formation factor
ENSMUSG00000075279	3.97979	0.0156047	0.341754	0.91959	0.949516	Mrpl23-ps1	mitichondrial ribosomal protein L23, pseudogene 1
ENSMUSG00000050368	59.0767	0.204424	0.193196	0.221751	0.346066	Hoxd10	homeobox D10
ENSMUSG00000043342	282.621	-0.340543	0.108978	0.00105907	0.00360298	Hoxd9	homeobox D9
ENSMUSG00000027102	590.048	-0.523747	0.0909127	2.99852994822896e-09	3.00508411205023e-08	Hoxd8	homeobox D8
ENSMUSG00000079277	10.4374	-0.290041	0.361148	0.178305	0.291904	Hoxd3	homeobox D3
ENSMUSG00000101174	68.122	-0.438517	0.193295	0.00975381	0.0256851	Hoxd4	homeobox D4
ENSMUSG00000027099	796.73	0.252029	0.0818929	0.00157474	0.00513558	Mtx2	metaxin 2
ENSMUSG00000087333	38.1832	-0.125872	0.220629	0.486284	0.620723	Gm13652	predicted gene 13652
ENSMUSG00000081406	23.8955	0.326334	0.283139	0.118694	0.211092	Rps6-ps4	ribosomal protein S6, pseudogene 4
ENSMUSG00000059005	5730.53	0.135146	0.0592748	0.0209471	0.0499807	Hnrnpa3	heterogeneous nuclear ribonucleoprotein A3
ENSMUSG00000015839	1994.93	0.375554	0.0841848	4.57144574213854e-06	2.61184781653648e-05	Nfe2l2	nuclear factor, erythroid derived 2, like 2
ENSMUSG00000042410	775.055	-0.120515	0.076799	0.108734	0.196471	Agps	alkylglycerone phosphate synthase
ENSMUSG00000075273	227.226	-0.0239612	0.136155	0.848586	0.903207	Ttc30b	tetratricopeptide repeat domain 30B
ENSMUSG00000075272	2.02169	0.0394678	0.361937	0.741193	NA	Ttc30a2	tetratricopeptide repeat domain 30A2
ENSMUSG00000075271	81.2667	0.163034	0.163835	0.269522	0.401368	Ttc30a1	tetratricopeptide repeat domain 30A1
ENSMUSG00000075270	48.4082	-0.78777	0.32553	0.0021389	0.00674588	Pde11a	phosphodiesterase 11A
ENSMUSG00000042369	497.352	0.535767	0.0836761	5.56567680137962e-11	7.21606451099181e-10	Rbm45	RNA binding motif protein 45
ENSMUSG00000042359	164.073	-0.621965	0.183588	0.000174779	0.000714487	Osbpl6	oxysterol binding protein-like 6
ENSMUSG00000002731	359.118	-0.205198	0.112153	0.0544427	0.111914	Prkra	protein kinase, interferon inducible double stranded RNA dependent activator
ENSMUSG00000002732	807.585	-0.805261	0.145136	4.97742829015091e-09	4.79993491039696e-08	Fkbp7	FK506 binding protein 7
ENSMUSG00000002733	436.872	-0.24531	0.10025	0.010777	0.0280462	Plekha3	pleckstrin homology domain-containing, family A (phosphoinositide binding specific) member 3
ENSMUSG00000051747	55645.1	-0.205945	0.12255	0.0736354	0.143224	Ttn	titin
ENSMUSG00000044033	187.692	-0.506354	0.120155	9.43142249225736e-06	5.08470115870657e-05	Ccdc141	coiled-coil domain containing 141
ENSMUSG00000042272	663.397	-0.154593	0.080238	0.0483433	0.101442	Sestd1	SEC14 and spectrin domains 1
ENSMUSG00000027016	125.947	-0.201674	0.165559	0.175756	0.288714	Zfp385b	zinc finger protein 385B
ENSMUSG00000027014	643.744	0.407549	0.0800233	1.80650631115982e-07	1.33594055430126e-06	Cwc22	CWC22 spliceosome-associated protein
ENSMUSG00000027011	746.398	0.015488	0.0743165	0.832314	0.891974	Ube2e3	ubiquitin-conjugating enzyme E2E 3
ENSMUSG00000027009	594.338	-0.314652	0.0768372	2.80251323177901e-05	0.000137495	Itga4	integrin alpha 4
ENSMUSG00000075256	16.9565	-0.404743	0.336137	0.0773225	0.149088	Cerkl	ceramide kinase-like
ENSMUSG00000027007	8231.88	0.276933	0.0753154	0.000170509	0.000699442	Itprid2	ITPR interacting domain containing 2
ENSMUSG00000034683	2.59006	-0.141432	0.395792	0.237792	0.364779	Ppp1r1c	protein phosphatase 1, regulatory inhibitor subunit 1C
ENSMUSG00000059173	211.217	-0.120472	0.152588	0.386774	0.527037	Pde1a	phosphodiesterase 1A, calmodulin-dependent
ENSMUSG00000027006	1720.33	-0.118186	0.0835176	0.146206	0.249161	Dnajc10	DnaJ heat shock protein family (Hsp40) member C10
ENSMUSG00000027004	68.6067	-0.792552	0.257128	0.000311093	0.00120184	Frzb	frizzled-related protein
ENSMUSG00000027002	5357.12	0.362147	0.0580594	2.56859027583625e-10	3.0535498069959e-09	Nckap1	NCK-associated protein 1
ENSMUSG00000081487	10.6262	0.201392	0.386075	0.265347	0.396527	Gm13689	N-glycanase 1 pseudogene
ENSMUSG00000027001	93.7401	-0.50894	0.183646	0.00195579	0.00622297	Dusp19	dual specificity phosphatase 19
ENSMUSG00000026999	116.005	0.426607	0.15503	0.00269491	0.00825746	Nup35	nucleoporin 35
ENSMUSG00000081400	11.728	0.0861094	0.311581	0.642351	0.755923	Gm13680	ribosomal protein S4, X-linked pseudogene
ENSMUSG00000027091	1668.39	0.558521	0.0680844	7.89129184418958e-17	2.12265228886241e-15	Zc3h15	zinc finger CCCH-type containing 15
ENSMUSG00000027087	1809.5	-0.201762	0.0707669	0.00366942	0.0108496	Itgav	integrin alpha V
ENSMUSG00000048388	307.004	-0.909878	0.115572	5.10639968666564e-16	1.25937050463072e-14	Fam171b	family with sequence similarity 171, member B
ENSMUSG00000059588	805.135	-0.116255	0.115929	0.288941	0.422735	Calcrl	calcitonin receptor-like
ENSMUSG00000027082	381.998	-0.103812	0.122939	0.375614	0.515719	Tfpi	tissue factor pathway inhibitor
ENSMUSG00000087362	8.40877	0.0723988	0.310568	0.696117	0.794912	Gm13710	predicted gene 13710
ENSMUSG00000034101	773.127	0.388755	0.068797	8.89151369055939e-09	8.26243192967965e-08	Ctnnd1	catenin (cadherin associated protein), delta 1
ENSMUSG00000076437	287.145	-0.0271525	0.116795	0.805901	0.874147	Selenoh	selenoprotein H
ENSMUSG00000050043	483.023	0.0837616	0.0959988	0.367381	0.507049	Tmx2	thioredoxin-related transmembrane protein 2
ENSMUSG00000027080	379.292	0.395308	0.0963785	2.13623150453986e-05	0.000107445	Med19	mediator complex subunit 19
ENSMUSG00000034075	3365.22	0.677669	0.0646478	2.58538945409605e-26	1.70449826297169e-24	Zdhhc5	zinc finger, DHHC domain containing 5
ENSMUSG00000027079	230.726	0.193614	0.119997	0.0883554	0.166028	Clp1	CLP1, cleavage and polyadenylation factor I subunit
ENSMUSG00000034059	83.8114	-0.385143	0.208202	0.0299655	0.0678173	Ypel4	yippee like 4
ENSMUSG00000023224	11111.5	-0.416998	0.0962098	8.03003082922752e-06	4.38305849428669e-05	Serping1	serine (or cysteine) peptidase inhibitor, clade G, member 1
ENSMUSG00000027078	386.198	-0.198781	0.130306	0.102726	0.188006	Ube2l6	ubiquitin-conjugating enzyme E2L 6
ENSMUSG00000027077	745.935	-0.345951	0.0858715	3.36639116909292e-05	0.00016224	Smtnl1	smoothelin-like 1
ENSMUSG00000027076	204.523	0.464158	0.114496	2.13186118377313e-05	0.000107279	Timm10	translocase of inner mitochondrial membrane 10
ENSMUSG00000027075	516.755	-1.03582	0.176345	5.13975771045418e-10	5.81219013737122e-09	Slc43a1	solute carrier family 43, member 1
ENSMUSG00000050896	37.372	0.717291	0.286517	0.00220607	0.00693883	Rtn4rl2	reticulon 4 receptor-like 2
ENSMUSG00000027074	1631.85	-0.222963	0.140185	0.0863476	0.162939	Slc43a3	solute carrier family 43, member 3
ENSMUSG00000027073	5.40269	0.303903	0.451173	0.131183	0.228505	Prg2	proteoglycan 2, bone marrow
ENSMUSG00000027071	11.1544	0.242356	0.358152	0.240307	0.367659	P2rx3	purinergic receptor P2X, ligand-gated ion channel, 3
ENSMUSG00000027067	2457.94	0.428474	0.069368	3.19812778996312e-10	3.73590214445373e-09	Ssrp1	structure specific recognition protein 1
ENSMUSG00000033955	4273.59	0.509198	0.0675594	1.85595298178896e-14	3.78584382756426e-13	Tnks1bp1	tankyrase 1 binding protein 1
ENSMUSG00000044338	363.108	0.609677	0.162505	4.6626460062546e-05	0.00021764	Aplnr	apelin receptor
ENSMUSG00000075224	8.90398	0.0249225	0.309539	0.891487	0.931858	Lrrc55	leucine rich repeat containing 55
ENSMUSG00000075217	1160.99	1.10288	0.133848	1.99572205757507e-17	5.75989939764226e-16	Fads2b	fatty acid desaturase 2B
ENSMUSG00000045392	39.7945	-0.526757	0.37258	0.0354963	0.0782028	Olfr1033	olfactory receptor 1033
ENSMUSG00000102091	2.33543	-0.148474	0.402525	0.205406	NA	Olfr1034	olfactory receptor 1034
ENSMUSG00000025314	717.124	-0.320674	0.108723	0.00201777	0.00639939	Ptprj	protein tyrosine phosphatase, receptor type, J
ENSMUSG00000051329	591.535	0.170184	0.0952359	0.0646558	0.128712	Nup160	nucleoporin 160
ENSMUSG00000008200	1466.45	0.293055	0.0838287	0.000330322	0.00126714	Fnbp4	formin binding protein 4
ENSMUSG00000040812	8.46551	-0.140254	0.323057	0.461799	0.598813	Agbl2	ATP/GTP binding protein-like 2
ENSMUSG00000027282	2189.46	0.218662	0.0635209	0.000475148	0.00176207	Mtch2	mitochondrial carrier 2
ENSMUSG00000040794	56.3061	0.19598	0.212686	0.269757	0.401688	C1qtnf4	C1q and tumor necrosis factor related protein 4
ENSMUSG00000005510	1270.31	-0.0672448	0.0626987	0.276369	0.408999	Ndufs3	NADH:ubiquinone oxidoreductase core subunit S3
ENSMUSG00000005505	428.766	0.216677	0.090966	0.0141353	0.0355879	Kbtbd4	kelch repeat and BTB (POZ) domain containing 4
ENSMUSG00000063235	456.866	0.171588	0.091792	0.0536421	0.110505	Ptpmt1	protein tyrosine phosphatase, mitochondrial 1
ENSMUSG00000005506	2222.63	0.0383249	0.060604	0.523641	0.65529	Celf1	CUGBP, Elav-like family member 1
ENSMUSG00000002104	147.766	-0.455161	0.138903	0.000442559	0.0016494	Rapsn	receptor-associated protein of the synapse
ENSMUSG00000002102	3445.57	0.235026	0.0640023	0.00019121	0.000775373	Psmc3	proteasome (prosome, macropain) 26S subunit, ATPase 3
ENSMUSG00000002105	796.686	-0.428812	0.0875783	4.65868648955122e-07	3.20875183476293e-06	Slc39a13	solute carrier family 39 (metal ion transporter), member 13
ENSMUSG00000002111	695.349	0.151873	0.10893	0.144702	0.247098	Spi1	spleen focus forming virus (SFFV) proviral integration oncogene
ENSMUSG00000002100	3.24661	0.149217	0.37574	0.347494	0.486086	Mybpc3	myosin binding protein C, cardiac
ENSMUSG00000040687	1118.52	0.265655	0.0719628	0.000166598	0.000684094	Madd	MAP-kinase activating death domain
ENSMUSG00000002108	354.874	-0.305213	0.121785	0.00790387	0.02136	Nr1h3	nuclear receptor subfamily 1, group H, member 3
ENSMUSG00000002103	905.035	0.0819777	0.0636604	0.191492	0.308635	Acp2	acid phosphatase 2, lysosomal
ENSMUSG00000002109	308.233	-0.190318	0.101752	0.0516203	0.107139	Ddb2	damage specific DNA binding protein 2
ENSMUSG00000027257	1599.33	0.0259197	0.0642825	0.682885	0.784808	Pacsin3	protein kinase C and casein kinase substrate in neurons 3
ENSMUSG00000027255	2585.53	0.417046	0.0542992	8.1829815080765e-15	1.74138680320607e-13	Arfgap2	ADP-ribosylation factor GTPase activating protein 2
ENSMUSG00000040591	201.785	-1.01257	0.135881	1.09831565559366e-14	2.30326611600276e-13	1110051M20Rik	RIKEN cDNA 1110051M20 gene
ENSMUSG00000027253	2461.57	-0.0182173	0.0899824	0.853344	0.906517	Lrp4	low density lipoprotein receptor-related protein 4
ENSMUSG00000040549	1500.99	0.0723843	0.0642371	0.253127	0.382658	Ckap5	cytoskeleton associated protein 5
ENSMUSG00000027249	2.41718	-0.043727	0.357092	0.738426	0.826669	F2	coagulation factor II
ENSMUSG00000075040	357.512	0.137179	0.0949277	0.135506	0.234489	Zfp408	zinc finger protein 408
ENSMUSG00000027247	1954.03	0.255607	0.0518333	6.29903734314783e-07	4.23925548953009e-06	Arhgap1	Rho GTPase activating protein 1
ENSMUSG00000027244	1623.81	0.357216	0.0712494	3.20747298641475e-07	2.26805327823102e-06	Atg13	autophagy related 13
ENSMUSG00000027243	192.757	0.265143	0.132403	0.0321762	0.0720608	Harbi1	harbinger transposase derived 1
ENSMUSG00000040506	1077.66	-0.0667412	0.0863822	0.426621	0.565669	Ambra1	autophagy/beclin 1 regulator 1
ENSMUSG00000040495	14.6844	0.491216	0.412726	0.0527582	0.109063	Chrm4	cholinergic receptor, muscarinic 4
ENSMUSG00000027239	57.5344	0.182444	0.242385	0.337007	0.47524	Mdk	midkine
ENSMUSG00000040479	1916.64	0.0836335	0.0625197	0.175306	0.28828	Dgkz	diacylglycerol kinase zeta
ENSMUSG00000098651	2.20299	0.00351123	0.35512	0.979114	NA	Mir6999	microRNA 6999
ENSMUSG00000027230	1887.78	-1.44567	0.112756	9.88610763176929e-39	1.6084059303493e-36	Creb3l1	cAMP responsive element binding protein 3-like 1
ENSMUSG00000058318	826.548	-0.558873	0.0960612	1.97770019289304e-09	2.03873907467676e-08	Phf21a	PHD finger protein 21A
ENSMUSG00000040434	331.856	0.399039	0.147348	0.00335707	0.0100331	Large2	LARGE xylosyl- and glucuronyltransferase 2
ENSMUSG00000027222	947.295	0.112475	0.0937604	0.216064	0.339212	Pex16	peroxisomal biogenesis factor 16
ENSMUSG00000044916	53.9967	0.104996	0.202921	0.543084	0.672638	1700029I15Rik	RIKEN cDNA 1700029I15 gene
ENSMUSG00000027223	376.558	-0.452331	0.0907608	2.8431905926345e-07	2.03182879970982e-06	Mapk8ip1	mitogen-activated protein kinase 8 interacting protein 1
ENSMUSG00000068742	1565.52	-0.332668	0.102855	0.000750887	0.00265389	Cry2	cryptochrome 2 (photolyase-like)
ENSMUSG00000049922	523.028	0.244214	0.0975729	0.00944854	0.0249954	Slc35c1	solute carrier family 35, member C1
ENSMUSG00000027221	574.492	-0.438207	0.1475	0.00127324	0.00425553	Chst1	carbohydrate sulfotransferase 1
ENSMUSG00000027220	75.0745	0.224382	0.167882	0.136053	0.235237	Syt13	synaptotagmin XIII
ENSMUSG00000075028	83.721	-0.656141	0.184351	8.66003338831629e-05	0.000379799	Prdm11	PR domain containing 11
ENSMUSG00000075027	2.51027	0.487544	0.865206	0.0245281	0.0571002	4631405J19Rik	RIKEN cDNA 4631405J19 gene
ENSMUSG00000068735	603.047	0.239406	0.106066	0.0180489	0.0439809	Trp53i11	transformation related protein 53 inducible protein 11
ENSMUSG00000027217	356.693	-0.268091	0.117879	0.0164573	0.0405781	Tspan18	tetraspanin 18
ENSMUSG00000027215	2133.32	-0.89851	0.0798333	3.46456501878865e-30	3.10640598617965e-28	Cd82	CD82 antigen
ENSMUSG00000040310	50.8795	-0.0459188	0.234614	0.802994	0.872097	Alx4	aristaless-like homeobox 4
ENSMUSG00000027198	1120.53	-0.508432	0.0702049	1.66764188449934e-13	3.01731007873451e-12	Ext2	exostosin glycosyltransferase 2
ENSMUSG00000040272	147.228	-0.275621	0.131288	0.0247086	0.0574474	Accs	1-aminocyclopropane-1-carboxylate synthase (non-functional)
ENSMUSG00000075023	2.94797	0.0387972	0.357779	0.761304	0.842903	Accsl	1-aminocyclopropane-1-carboxylate synthase (non-functional)-like
ENSMUSG00000087006	157.834	-0.19182	0.12653	0.106674	0.193703	Gm13889	predicted gene 13889
ENSMUSG00000040174	283.821	0.0394654	0.0971156	0.675009	0.779486	Alkbh3	alkB homolog 3, alpha-ketoglutarate-dependent dioxygenase
ENSMUSG00000027195	5797.4	0.750359	0.0917665	6.24952873816038e-17	1.70375665896821e-15	Hsd17b12	hydroxysteroid (17-beta) dehydrogenase 12
ENSMUSG00000027194	781.961	-0.0941597	0.0709414	0.176435	0.28946	Ttc17	tetratricopeptide repeat domain 17
ENSMUSG00000027193	2012.32	0.361602	0.0539512	1.22896277456928e-11	1.7484552196164e-10	Api5	apoptosis inhibitor 5
ENSMUSG00000050587	45.6833	-0.604669	0.22592	0.00187229	0.00598694	Lrrc4c	leucine rich repeat containing 4C
ENSMUSG00000027165	255.802	-0.364353	0.121193	0.00145578	0.00480196	Iftap	intraflagellar transport associated protein
ENSMUSG00000061311	2.21203	0.0784252	0.370406	0.513837	NA	Rag1	recombination activating 1
ENSMUSG00000027164	1334.02	0.864961	0.0853901	7.07070017653568e-25	3.94045042434892e-23	Traf6	TNF receptor-associated factor 6
ENSMUSG00000032841	130.419	-0.72915	0.163771	1.76301930340588e-06	1.09068234979792e-05	Prr5l	proline rich 5 like
ENSMUSG00000027163	423.115	-0.00227154	0.0959049	0.97975	0.988719	Commd9	COMM domain containing 9
ENSMUSG00000048058	339.169	-0.488566	0.104553	1.16409984210063e-06	7.51505606865222e-06	Ldlrad3	low density lipoprotein receptor class A domain containing 3
ENSMUSG00000027189	1934.4	-0.211131	0.0727924	0.00306231	0.00923591	Trim44	tripartite motif-containing 44
ENSMUSG00000075012	136.837	0.535121	0.154823	0.000184732	0.000751369	Fjx1	four jointed box 1
ENSMUSG00000027188	581.204	-0.47929	0.326493	0.0400662	0.0865783	Pamr1	peptidase domain containing associated with muscle regeneration 1
ENSMUSG00000005089	6.90387	-0.556274	0.629605	0.0425165	0.0909312	Slc1a2	solute carrier family 1 (glial high affinity glutamate transporter), member 2
ENSMUSG00000005087	3921.87	0.68317	0.066851	4.07694938772583e-25	2.34325860250658e-23	Cd44	CD44 antigen
ENSMUSG00000010914	507.235	-0.0735488	0.0784993	0.338303	0.476435	Pdhx	pyruvate dehydrogenase complex, component X
ENSMUSG00000010911	207.243	-0.245971	0.11019	0.0193027	0.0465972	Apip	APAF1 interacting protein
ENSMUSG00000012350	1142.56	2.04169	0.145895	1.18629671000243e-45	3.06824997789602e-43	Ehf	ets homologous factor
ENSMUSG00000087278	4.7833	2.96603	1.03349	0.000421043	0.00157619	A930006I01Rik	RIKEN cDNA A930006I01 gene
ENSMUSG00000027186	196.095	2.13058	0.161082	4.33345944309831e-41	8.17039353318368e-39	Elf5	E74-like factor 5
ENSMUSG00000027187	5236.12	-0.122158	0.053438	0.0208776	0.0498562	Cat	catalase
ENSMUSG00000032724	856.358	-0.748435	0.108405	9.54976783913304e-13	1.58565445585737e-11	Abtb2	ankyrin repeat and BTB (POZ) domain containing 2
ENSMUSG00000027185	722.824	0.467984	0.0833228	8.52667850199572e-09	7.9416995429022e-08	Nat10	N-acetyltransferase 10
ENSMUSG00000027184	4457.61	0.272448	0.0539739	3.30504862168363e-07	2.32970128909313e-06	Caprin1	cell cycle associated protein 1
ENSMUSG00000032698	528.951	-0.214283	0.105014	0.0330136	0.0735882	Lmo2	LIM domain only 2
ENSMUSG00000027180	1810.96	-0.0195522	0.0728762	0.783865	0.858879	Fbxo3	F-box protein 3
ENSMUSG00000087739	5.58888	0.548882	0.683554	0.0419624	0.0899845	Gm24644	predicted gene, 24644
ENSMUSG00000068686	15.2142	-0.366202	0.353509	0.10845	0.196064	Cd59b	CD59b antigen
ENSMUSG00000032679	750.922	-0.464927	0.144053	0.000503796	0.00185772	Cd59a	CD59a antigen
ENSMUSG00000068373	43.4764	-0.589236	0.263728	0.00618435	0.0171661	D430041D05Rik	RIKEN cDNA D430041D05 gene
ENSMUSG00000027177	3598.42	-0.0276397	0.0645858	0.663852	0.771726	Hipk3	homeodomain interacting protein kinase 3
ENSMUSG00000086454	11.0216	0.786381	0.49365	0.0122454	0.0313817	Platr14	pluripotency associated transcript 14
ENSMUSG00000027176	443.385	0.168116	0.0962934	0.071045	0.139264	Cstf3	cleavage stimulation factor, 3' pre-RNA, subunit 3
ENSMUSG00000027175	160.172	-0.304945	0.124604	0.00934533	0.0247386	Tcp11l1	t-complex 11 like 1
ENSMUSG00000027173	88.3124	-0.0236151	0.175021	0.878079	0.923441	Depdc7	DEP domain containing 7
ENSMUSG00000074994	1532.03	-0.00889044	0.0782377	0.906785	0.941556	Qser1	glutamine and serine rich 1
ENSMUSG00000027171	540.961	1.18585	0.0919254	5.28299161106301e-39	8.73598957062174e-37	Prrg4	proline rich Gla (G-carboxyglutamic acid) 4 (transmembrane)
ENSMUSG00000045106	15.0431	0.136195	0.28858	0.488639	0.622926	Ccdc73	coiled-coil domain containing 73
ENSMUSG00000027170	2405.06	0.405986	0.0801552	2.11716918504013e-07	1.54752793981883e-06	Eif3m	eukaryotic translation initiation factor 3, subunit M
ENSMUSG00000005973	4294.09	0.17733	0.0799479	0.0232561	0.0545355	Rcn1	reticulocalbin 1
ENSMUSG00000027167	137.903	-0.688172	0.150285	1.03717367092563e-06	6.74530678183549e-06	Elp4	elongator acetyltransferase complex subunit 4
ENSMUSG00000042670	349.834	-0.339195	0.104532	0.000711586	0.00253452	Immp1l	IMP1 inner mitochondrial membrane peptidase-like (S. cerevisiae)
ENSMUSG00000027166	174.008	-0.00874326	0.113471	0.934819	0.960175	Dnajc24	DnaJ heat shock protein family (Hsp40) member C24
ENSMUSG00000085218	16.4392	-0.0565152	0.270849	0.769138	0.848504	BB218582	expressed sequence BB218582
ENSMUSG00000016386	14.9045	-0.986484	0.446581	0.00252814	0.00780456	Mpped2	metallophosphoesterase domain containing 2
ENSMUSG00000027122	508.078	0.122188	0.0787659	0.112862	0.202604	Arl14ep	ADP-ribosylation factor-like 14 effector protein
ENSMUSG00000057234	62.1261	-0.688511	0.228592	0.000529978	0.00194644	Mettl15	methyltransferase like 15
ENSMUSG00000027115	94.4755	0.239536	0.157471	0.0943349	0.175184	Kif18a	kinesin family member 18A
ENSMUSG00000048482	40.9301	-0.187957	0.248367	0.326767	0.46437	Bdnf	brain derived neurotrophic factor
ENSMUSG00000027162	1854.87	0.41353	0.0627993	2.33969584768292e-11	3.19573622418113e-10	Lin7c	lin-7 homolog C, crumbs cell polarity complex component
ENSMUSG00000050199	1256.94	-0.192634	0.0927828	0.0318956	0.0715037	Lgr4	leucine-rich repeat-containing G protein-coupled receptor 4
ENSMUSG00000027160	276.576	0.183805	0.1672	0.220339	0.344263	Ccdc34	coiled-coil domain containing 34
ENSMUSG00000041660	1542.68	-0.492414	0.0967593	1.42246237213513e-07	1.06917868462944e-06	Bbox1	butyrobetaine (gamma), 2-oxoglutarate dioxygenase 1 (gamma-butyrobetaine hydroxylase)
ENSMUSG00000074971	245.192	0.258912	0.145454	0.0535255	0.110339	Fibin	fin bud initiation factor homolog (zebrafish)
ENSMUSG00000074968	22.2454	-0.272867	0.329255	0.198503	0.3178	Ano3	anoctamin 3
ENSMUSG00000050808	747.353	0.229583	0.129615	0.059271	0.120114	Muc15	mucin 15
ENSMUSG00000027134	116.261	0.0404969	0.167178	0.789503	0.862541	Lpcat4	lysophosphatidylcholine acyltransferase 4
ENSMUSG00000027133	678.128	0.315632	0.105789	0.00184294	0.00590714	Nop10	NOP10 ribonucleoprotein
ENSMUSG00000027130	817.968	-0.485724	0.0821554	1.40535310437618e-09	1.48204879914715e-08	Slc12a6	solute carrier family 12, member 6
ENSMUSG00000027131	873.554	0.416262	0.0740737	9.81993660309929e-09	9.05215374365008e-08	Emc4	ER membrane protein complex subunit 4
ENSMUSG00000027132	480.704	0.182621	0.0996006	0.0573912	0.116903	Katnbl1	katanin p80 subunit B like 1
ENSMUSG00000055943	1429.12	0.159872	0.0665854	0.0146901	0.0367675	Emc7	ER membrane protein complex subunit 7
ENSMUSG00000003604	250.803	-0.675248	0.112227	4.12033593749472e-10	4.75263906249391e-09	Aven	apoptosis, caspase activation inhibitor
ENSMUSG00000057378	19.9156	-0.600781	0.395238	0.0233504	0.0547374	Ryr3	ryanodine receptor 3
ENSMUSG00000044042	462.764	-0.658824	0.0975467	3.62932244047483e-12	5.5384229133237e-11	Fmn1	formin 1
ENSMUSG00000074934	847.475	-0.0445108	0.14899	0.744051	0.830502	Grem1	gremlin 1, DAN family BMP antagonist
ENSMUSG00000023236	3.90075	0.000966175	0.352056	0.995834	0.997812	Scg5	secretogranin V
ENSMUSG00000041219	430.063	0.557305	0.126659	3.50378536825658e-06	2.04588613659068e-05	Arhgap11a	Rho GTPase activating protein 11A
ENSMUSG00000068614	72.0086	-1.56575	0.891147	0.00265559	0.00814565	Actc1	actin, alpha, cardiac muscle 1
ENSMUSG00000040383	1116.51	0.269665	0.111794	0.0114081	0.0294721	Aqr	aquarius
ENSMUSG00000040321	302.897	-0.130935	0.0995926	0.175392	0.288347	Zfp770	zinc finger protein 770
ENSMUSG00000057147	217.098	-0.462385	0.172892	0.00293079	0.00890047	Dph6	diphthamine biosynthesis 6
ENSMUSG00000085582	2.63364	-0.0149205	0.361117	0.896328	0.934545	3110099E03Rik	RIKEN cDNA 3110099E03 gene
ENSMUSG00000040282	65.2983	-1.10179	0.238198	3.99330010503961e-07	2.78298033815316e-06	Cdin1	CDAN1 interacting nuclease 1
ENSMUSG00000027210	187.938	-0.639317	0.119005	2.04193869754563e-08	1.77713853685442e-07	Meis2	Meis homeobox 2
ENSMUSG00000086308	9.44219	0.205919	0.353558	0.298125	0.432875	G630016G05Rik	RIKEN cDNA G630016G05 gene
ENSMUSG00000085316	6.15976	0.0123685	0.324049	0.943583	0.965306	D330050G23Rik	RIKEN cDNA D330050G23 gene
ENSMUSG00000027351	1642.14	0.0468407	0.0583385	0.416812	0.556798	Spred1	sprouty protein with EVH-1 domain 1, related sequence
ENSMUSG00000027349	567.434	0.295105	0.0817944	0.000213264	0.000858247	Fam98b	family with sequence similarity 98, member B
ENSMUSG00000027347	760.984	0.188292	0.141327	0.150812	0.255498	Rasgrp1	RAS guanyl releasing protein 1
ENSMUSG00000087203	3.21642	-0.0433732	0.350186	0.760574	0.842327	Gm13986	predicted gene 13986
ENSMUSG00000040152	1359.81	-0.378192	0.17372	0.0147578	0.0369068	Thbs1	thrombospondin 1
ENSMUSG00000040133	48.9011	0.866202	0.294604	0.000437972	0.0016329	Gpr176	G protein-coupled receptor 176
ENSMUSG00000005102	323.661	-0.372428	0.116498	0.000761007	0.00268683	Eif2ak4	eukaryotic translation initiation factor 2 alpha kinase 4
ENSMUSG00000009549	1143.55	0.0235743	0.0950319	0.797413	0.868348	Srp14	signal recognition particle 14
ENSMUSG00000040093	533.596	-0.517464	0.0941488	1.42697743471253e-08	1.27323497425434e-07	Bmf	BCL2 modifying factor
ENSMUSG00000040084	296.716	0.533214	0.220618	0.00475404	0.0136252	Bub1b	BUB1B, mitotic checkpoint serine/threonine kinase
ENSMUSG00000074923	760.67	0.863734	0.182805	3.58026563187235e-07	2.50792634921503e-06	Pak6	p21 (RAC1) activated kinase 6
ENSMUSG00000078137	3.22113	0.0853182	0.363171	0.532764	0.663538	Ankrd63	ankyrin repeat domain 63
ENSMUSG00000040061	178.732	-0.212804	0.122453	0.0655764	0.130262	Plcb2	phospholipase C, beta 2
ENSMUSG00000074918	406.156	0.364425	0.0930079	5.12565456831104e-05	0.000237276	Inafm2	InaF motif containing 2
ENSMUSG00000045838	764.798	0.957631	0.125275	3.12630213720175e-15	6.97677204821993e-14	Ccdc9b	coiled-coil domain containing 9B
ENSMUSG00000040035	4.90027	1.49041	1.06451	0.0067073	0.0184526	Disp2	dispatched RND tramsporter family member 2
ENSMUSG00000027331	190.105	0.555677	0.188124	0.000941205	0.0032519	Knstrn	kinetochore-localized astrin/SPAG5 binding
ENSMUSG00000027332	1360.32	-0.143368	0.106581	0.159469	0.267248	Ivd	isovaleryl coenzyme A dehydrogenase
ENSMUSG00000040007	700.073	0.188902	0.134693	0.133051	0.231016	Bahd1	bromo adjacent homology domain containing 1
ENSMUSG00000074916	361.475	0.171262	0.0997026	0.0746028	0.144618	Chst14	carbohydrate sulfotransferase 14
ENSMUSG00000039983	296.378	0.0908082	0.107176	0.376243	0.516439	Ccdc32	coiled-coil domain containing 32
ENSMUSG00000027324	104.87	0.549777	0.159568	0.000187808	0.000762649	Rpusd2	RNA pseudouridylate synthase domain containing 2
ENSMUSG00000027326	201.593	0.784282	0.194291	9.63018692481365e-06	5.18078376056508e-05	Knl1	kinetochore scaffold 1
ENSMUSG00000027323	222.316	1.01592	0.19777	3.44003522171796e-08	2.88322686177558e-07	Rad51	RAD51 recombinase
ENSMUSG00000070730	1162.96	0.31566	0.0776417	3.18557325942092e-05	0.000154374	Rmdn3	regulator of microtubule dynamics 3
ENSMUSG00000046814	60.4608	0.0707211	0.350724	0.642143	0.755766	Gchfr	GTP cyclohydrolase I feedback regulator
ENSMUSG00000034278	126.842	0.301516	0.152547	0.030799	0.0693953	Dnajc17	DnaJ heat shock protein family (Hsp40) member C17
ENSMUSG00000055926	668.495	0.665799	0.170045	2.12578210488188e-05	0.000107053	Gm14137	predicted gene 14137
ENSMUSG00000081572	3.29834	-0.000129371	0.347067	0.998064	0.998783	Gm14138	40S ribosomal protein S6 (Phosphoprotein NP33)
ENSMUSG00000068580	329.028	0.0527411	0.0976276	0.576711	0.701851	Zfyve19	zinc finger, FYVE domain containing 19
ENSMUSG00000027315	1073.74	0.773098	0.114111	2.49714968450366e-12	3.88415556940454e-11	Spint1	serine protease inhibitor, Kunitz type 1
ENSMUSG00000034226	474.733	0.467767	0.109151	7.76918323257741e-06	4.26027460000045e-05	Rhov	ras homolog family member V
ENSMUSG00000034216	664.581	0.272248	0.0815942	0.000621625	0.00225025	Vps18	VPS18 CORVET/HOPS core subunit
ENSMUSG00000074912	8.84624	0.0508063	0.313995	0.779147	0.855522	Gm14207	predicted gene 14207
ENSMUSG00000027314	147.3	-0.200467	0.142066	0.126352	0.221944	Dll4	delta like canonical Notch ligand 4
ENSMUSG00000027313	207.102	0.497458	0.207186	0.00558538	0.0157066	Chac1	ChaC, cation transport regulator 1
ENSMUSG00000034154	904.795	0.149435	0.0798506	0.0555598	0.11384	Ino80	INO80 complex subunit
ENSMUSG00000048647	57.8804	-0.317892	0.286496	0.129273	0.226024	Exd1	exonuclease 3'-5' domain containing 1
ENSMUSG00000014077	3910.18	0.29753	0.176209	0.057232	0.11665	Chp1	calcineurin-like EF hand protein 1
ENSMUSG00000085438	5138.54	-0.0906358	0.0926904	0.315493	0.451882	Oip5os1	Opa interacting protein 5, opposite strand 1
ENSMUSG00000072980	58.5926	0.689185	0.260118	0.0015725	0.00513078	Oip5	Opa interacting protein 5
ENSMUSG00000027306	287.328	0.869217	0.175595	1.12750914479028e-07	8.63567558352281e-07	Nusap1	nucleolar and spindle associated protein 1
ENSMUSG00000027305	265.604	0.00894438	0.16777	0.954023	0.972565	Ndufaf1	NADH:ubiquinone oxidoreductase complex assembly factor 1
ENSMUSG00000027304	1405.05	0.213571	0.0715174	0.00232217	0.00725082	Rtf1	RTF1, Paf1/RNA polymerase II complex component
ENSMUSG00000027296	35.3413	-0.17645	0.253911	0.360061	0.499201	Itpka	inositol 1,4,5-trisphosphate 3-kinase A
ENSMUSG00000027297	9.84446	-0.362755	0.467475	0.101825	0.186662	Ltk	leukocyte tyrosine kinase
ENSMUSG00000034032	627.467	-0.0434069	0.10483	0.66577	0.772977	Rpap1	RNA polymerase II associated protein 1
ENSMUSG00000027298	1102.12	0.641854	0.118982	1.85573513064051e-08	1.62772176198007e-07	Tyro3	TYRO3 protein tyrosine kinase 3
ENSMUSG00000033943	1917.66	0.0397477	0.0822802	0.621606	0.738441	Mga	MAX gene associated
ENSMUSG00000033902	1361.29	-0.273649	0.0980399	0.00392169	0.0115095	Mapkbp1	mitogen-activated protein kinase binding protein 1
ENSMUSG00000098789	4.99028	-0.0635325	0.335178	0.700656	0.798364	Jmjd7	jumonji domain containing 7
ENSMUSG00000098488	20.2028	0.0626689	0.274385	0.744891	0.831137	Pla2g4b	phospholipase A2, group IVB (cytosolic)
ENSMUSG00000074899	114.227	-0.355144	0.219359	0.0527832	0.1091	Sptbn5	spectrin beta, non-erythrocytic 5
ENSMUSG00000027293	2655.44	0.082428	0.122442	0.477884	0.613245	Ehd4	EH-domain containing 4
ENSMUSG00000050211	1413.74	1.79012	0.141994	1.59107021104411e-37	2.32596017663797e-35	Pla2g4e	phospholipase A2, group IVE
ENSMUSG00000070719	16.4086	3.25707	0.667757	8.56319926522528e-08	6.69589077428895e-07	Pla2g4d	phospholipase A2, group IVD
ENSMUSG00000046971	1260.24	0.732401	0.303097	0.0025456	0.00785122	Pla2g4f	phospholipase A2, group IVF
ENSMUSG00000027291	1058.77	-0.0848962	0.0716841	0.224796	0.349537	Vps39	VPS39 HOPS complex subunit
ENSMUSG00000033808	1240.31	0.322335	0.0887305	0.000181149	0.000738881	Tmem87a	transmembrane protein 87A
ENSMUSG00000062646	411.931	-0.410431	0.0884622	1.74125771377241e-06	1.07887386724952e-05	Ganc	glucosidase, alpha; neutral C
ENSMUSG00000079110	63.1207	-0.290709	0.189533	0.077964	0.149995	Capn3	calpain 3
ENSMUSG00000027288	9104.12	-0.106455	0.105151	0.291643	0.425947	Zfp106	zinc finger protein 106
ENSMUSG00000027287	1237.61	-0.147011	0.0718246	0.0368441	0.08067	Snap23	synaptosomal-associated protein 23
ENSMUSG00000027286	320.713	0.130654	0.0979261	0.167161	0.277854	Lrrc57	leucine rich repeat containing 57
ENSMUSG00000027285	490.747	0.763553	0.156135	1.89748736263422e-07	1.39956201023225e-06	Haus2	HAUS augmin-like complex, subunit 2
ENSMUSG00000033705	1291.94	-0.464242	0.0914962	1.68213477122731e-07	1.25130482576474e-06	Stard9	START domain containing 9
ENSMUSG00000027284	329.405	-0.138756	0.122522	0.230769	0.356336	Cdan1	congenital dyserythropoietic anemia, type I (human)
ENSMUSG00000090100	266.048	-0.712082	0.117218	2.71439927581806e-10	3.2117472721615e-09	Ttbk2	tau tubulin kinase 2
ENSMUSG00000087519	4.45703	-0.215121	0.413879	0.198145	0.317453	AV039307	expressed sequence AV039307
ENSMUSG00000027272	1095.61	-0.222156	0.0755751	0.0026709	0.00818762	Ubr1	ubiquitin protein ligase E3 component n-recognin 1
ENSMUSG00000054484	419.726	0.700833	0.121322	1.80885755558711e-09	1.8790881733478e-08	Tmem62	transmembrane protein 62
ENSMUSG00000023572	766.215	0.188989	0.0816454	0.017629	0.0430932	Ccndbp1	cyclin D-type binding-protein 1
ENSMUSG00000023216	5.41244	-0.344305	0.489715	0.096836	0.17898	Epb42	erythrocyte membrane protein band 4.2
ENSMUSG00000053675	894.951	0.606701	0.181438	0.000220732	0.000886178	Tgm5	transglutaminase 5
ENSMUSG00000079103	82.0286	-1.84049	0.292107	1.79593282006162e-11	2.49869991116712e-10	Tgm7	transglutaminase 7
ENSMUSG00000074890	216.345	0.18	0.125423	0.128042	0.224346	Lcmt2	leucine carboxyl methyltransferase 2
ENSMUSG00000027259	234.729	-0.0842965	0.119073	0.455062	0.592161	Adal	adenosine deaminase-like
ENSMUSG00000050619	584.994	0.100084	0.0835134	0.219343	0.343095	Zscan29	zinc finger SCAN domains 29
ENSMUSG00000027263	814.521	0.0855982	0.0684158	0.20347	0.323901	Tubgcp4	tubulin, gamma complex associated protein 4
ENSMUSG00000043909	854.024	-0.19245	0.0749192	0.00870876	0.0232241	Trp53bp1	transformation related protein 53 binding protein 1
ENSMUSG00000027254	568.41	-0.154561	0.149138	0.258114	0.388365	Map1a	microtubule-associated protein 1 A
ENSMUSG00000033526	1078.59	-0.157265	0.113642	0.145852	0.248725	Ppip5k1	diphosphoinositol pentakisphosphate kinase 1
ENSMUSG00000000308	2185.59	0.944644	0.124555	4.84364813579648e-15	1.0563865674763e-13	Ckmt1	creatine kinase, mitochondrial 1, ubiquitous
ENSMUSG00000033498	2.11433	-0.215473	0.442882	0.112714	NA	Strc	stereocilin
ENSMUSG00000033486	72.6048	-0.216806	0.185605	0.181406	0.295971	Catsper2	cation channel, sperm associated 2
ENSMUSG00000027248	6815.81	0.0396041	0.050774	0.444661	0.582052	Pdia3	protein disulfide isomerase associated 3
ENSMUSG00000027246	9.71519	-0.163543	0.350324	0.374891	0.515124	Ell3	elongation factor RNA polymerase II-like 3
ENSMUSG00000046110	8.99098	-0.601224	0.585809	0.0352366	0.0777409	Serinc4	serine incorporator 4
ENSMUSG00000074884	3095.82	-0.216765	0.0888449	0.0116954	0.0301294	Serf2	small EDRK-rich factor 2
ENSMUSG00000027245	68.958	0.0662413	0.17992	0.677194	0.781071	Hypk	huntingtin interacting protein K
ENSMUSG00000048222	242.393	0.135397	0.17195	0.376812	0.516919	Mfap1b	microfibrillar-associated protein 1B
ENSMUSG00000068479	462.482	0.215157	0.100863	0.0264855	0.0609743	Mfap1a	microfibrillar-associated protein 1A
ENSMUSG00000027242	178.83	0.41334	0.139478	0.00147072	0.00484414	Wdr76	WD repeat domain 76
ENSMUSG00000027238	9.49378	-0.293132	0.385011	0.171698	0.283688	Frmd5	FERM domain containing 5
ENSMUSG00000060227	264.758	-0.423375	0.161085	0.00386091	0.0113559	Golm2	golgi membrane protein 2
ENSMUSG00000033411	558.041	0.106642	0.0978192	0.259353	0.389677	Ctdspl2	CTD (carboxy-terminal domain, RNA polymerase II, polypeptide A) small phosphatase like 2
ENSMUSG00000027236	537.082	0.266881	0.342508	0.209745	0.331589	Eif3j1	eukaryotic translation initiation factor 3, subunit J1
ENSMUSG00000033396	750.943	-0.0951256	0.0874335	0.263272	0.394126	Spg11	SPG11, spatacsin vesicle trafficking associated
ENSMUSG00000027233	2.56541	-0.0530847	0.362043	0.666431	0.773521	Patl2	protein associated with topoisomerase II homolog 2 (yeast)
ENSMUSG00000060802	22763.4	-0.0815242	0.0881692	0.342274	0.480584	B2m	beta-2 microglobulin
ENSMUSG00000033368	2.49549	-0.222543	0.441457	0.12437	0.219111	Trim69	tripartite motif-containing 69
ENSMUSG00000070692	2.33446	0.0925406	0.368074	0.485598	NA	Rps12-ps10	ribosomal protein S12, pseudogene 10
ENSMUSG00000027227	868.233	-0.288983	0.0849979	0.000467182	0.00173539	Sord	sorbitol dehydrogenase
ENSMUSG00000068452	118.879	0.0153464	0.150205	0.912382	0.944838	Duox2	dual oxidase 2
ENSMUSG00000027225	14.9217	0.197267	0.292751	0.330769	0.468539	Duoxa2	dual oxidase maturation factor 2
ENSMUSG00000027224	332.163	0.060922	0.322768	0.733491	0.82303	Duoxa1	dual oxidase maturation factor 1
ENSMUSG00000033268	372.009	0.123054	0.199379	0.470401	0.606614	Duox1	dual oxidase 1
ENSMUSG00000033256	284.694	0.0862239	0.200953	0.614844	0.732526	Shf	Src homology 2 domain containing F
ENSMUSG00000027219	316.475	-0.684039	0.152777	1.73375431648662e-06	1.07521548050418e-05	Slc28a2	solute carrier family 28 (sodium-coupled nucleoside transporter), member 2
ENSMUSG00000079071	21.6531	-0.00908194	0.378036	0.838806	0.896486	Slc28a2b	solute carrier family 28 member 2b
ENSMUSG00000027199	560.326	-0.252392	0.144635	0.0580749	0.118069	Gatm	glycine amidinotransferase (L-arginine:glycine amidinotransferase)
ENSMUSG00000118663	307.571	0.0191804	0.133202	0.877614	0.923144	Spata5l1	spermatogenesis associated 5-like 1
ENSMUSG00000033213	33.1338	0.192528	0.236091	0.307388	0.443199	AA467197	expressed sequence AA467197
ENSMUSG00000005802	1710.58	0.443555	0.111033	2.77154153404576e-05	0.000136174	Slc30a4	solute carrier family 30 (zinc transporter), member 4
ENSMUSG00000005804	587.783	0.0204666	0.149306	0.882743	0.92651	Bloc1s6	biogenesis of lysosomal organelles complex-1, subunit 6, pallidin
ENSMUSG00000005803	755.897	-0.408528	0.1167	0.000230728	0.00092136	Sqor	sulfide quinone oxidoreductase
ENSMUSG00000027200	653.245	-0.286907	0.0943801	0.00164005	0.00532106	Sema6d	sema domain, transmembrane domain (TM), and cytoplasmic domain, (semaphorin) 6D
ENSMUSG00000035183	17.0578	0.562088	0.419958	0.0339913	0.0754058	Slc24a5	solute carrier family 24, member 5
ENSMUSG00000027201	234.589	-0.100878	0.100128	0.29559	0.430092	Myef2	myelin basic protein expression factor 2, repressor
ENSMUSG00000027202	9.52715	-0.142591	0.347119	0.428399	0.567467	Slc12a1	solute carrier family 12, member 1
ENSMUSG00000027203	304.181	0.398824	0.097248	2.14564808540282e-05	0.000107838	Dut	deoxyuridine triphosphatase
ENSMUSG00000027204	9776.94	-0.770944	0.103057	1.29565805864912e-14	2.69748252581912e-13	Fbn1	fibrillin 1
ENSMUSG00000068394	231.494	0.132225	0.130945	0.282311	0.415354	Cep152	centrosomal protein 152
ENSMUSG00000035109	108.254	-0.139144	0.180124	0.379287	0.519572	Shc4	SHC (Src homology 2 domain containing) family, member 4
ENSMUSG00000091337	2037.81	-0.166331	0.0728623	0.0197392	0.0474806	Eid1	EP300 interacting inhibitor of differentiation 1
ENSMUSG00000035093	7694.85	0.733966	0.0740509	8.41249851417054e-24	4.25347731891921e-22	Secisbp2l	SECIS binding protein 2-like
ENSMUSG00000027206	2675.63	0.417261	0.0658419	1.35088607651193e-10	1.66175461631412e-09	Cops2	COP9 signalosome subunit 2
ENSMUSG00000027207	396.375	-0.495334	0.114792	6.18347175006611e-06	3.44981634640027e-05	Galk2	galactokinase 2
ENSMUSG00000027209	3.38728	-0.128796	0.376986	0.361797	0.50092	Fam227b	family with sequence similarity 227, member B
ENSMUSG00000027208	279.312	-0.489166	0.13095	7.10460661648948e-05	0.000318295	Fgf7	fibroblast growth factor 7
ENSMUSG00000023330	144.657	0.00479508	0.128899	0.969399	0.982203	Dtwd1	DTW domain containing 1
ENSMUSG00000060131	158.624	-0.136932	0.160378	0.345568	0.484048	Atp8b4	ATPase, class I, type 8B, member 4
ENSMUSG00000027359	8.90691	-1.88666	0.608566	0.000130195	0.00054801	Slc27a2	solute carrier family 27 (fatty acid transporter), member 2
ENSMUSG00000027360	214.947	0.139919	0.203028	0.417445	0.557312	Hdc	histidine decarboxylase
ENSMUSG00000027361	384.569	0.280511	0.101115	0.0039415	0.0115609	Gabpb1	GA repeat binding protein, beta 1
ENSMUSG00000027363	1736.45	0.264971	0.0593294	5.97152732198402e-06	3.34544826975023e-05	Usp8	ubiquitin specific peptidase 8
ENSMUSG00000027364	10.5924	0.0595371	0.3098	0.747771	0.833316	Usp50	ubiquitin specific peptidase 50
ENSMUSG00000027365	2442.79	0.100451	0.0779483	0.188562	0.305031	Trpm7	transient receptor potential cation channel, subfamily M, member 7
ENSMUSG00000027366	2813.9	-0.10294	0.0583959	0.0740874	0.143927	Sppl2a	signal peptide peptidase like 2A
ENSMUSG00000001998	428.163	0.0542067	0.0968837	0.563754	0.690888	Ap4e1	adaptor-related protein complex AP-4, epsilon 1
ENSMUSG00000001999	435.096	0.110396	0.113839	0.309074	0.445027	Blvra	biliverdin reductase A
ENSMUSG00000034906	240.616	0.843738	0.155885	1.02550687264828e-08	9.4081744651234e-08	Ncaph	non-SMC condensin I complex, subunit H
ENSMUSG00000074825	620.653	-0.0400263	0.0736093	0.578521	0.703146	Itpripl1	inositol 1,4,5-triphosphate receptor interacting protein-like 1
ENSMUSG00000044145	29.5265	-0.0364161	0.226982	0.840788	0.897749	1810024B03Rik	RIKEN cDNA 1810024B03 gene
ENSMUSG00000003660	3071.1	0.126784	0.0514218	0.0129291	0.0329085	Snrnp200	small nuclear ribonucleoprotein 200 (U5)
ENSMUSG00000003662	713.864	-0.0882894	0.0720966	0.211449	0.333498	Ciao1	cytosolic iron-sulfur protein assembly 1
ENSMUSG00000034850	2119.24	0.161748	0.0550417	0.0029675	0.00899569	Tmem127	transmembrane protein 127
ENSMUSG00000027367	2299.5	0.276684	0.0512748	5.03158418116194e-08	4.09468250386289e-07	Stard7	START domain containing 7
ENSMUSG00000027368	63.0216	-0.386502	0.207503	0.0294664	0.0668077	Dusp2	dual specificity phosphatase 2
ENSMUSG00000058620	6.55052	-0.0864656	0.32468	0.62962	0.745113	Adra2b	adrenergic receptor, alpha 2b
ENSMUSG00000046338	2.41353	-0.045534	0.355337	0.735538	0.824759	Gpat2	glycerol-3-phosphate acyltransferase 2, mitochondrial
ENSMUSG00000027371	175.534	-0.0334108	0.119083	0.766784	0.846509	Fahd2a	fumarylacetoacetate hydrolase domain containing 2A
ENSMUSG00000079056	58.5716	-0.66741	0.27326	0.00284779	0.00867322	Kcnip3	Kv channel interacting protein 3, calsenilin
ENSMUSG00000027376	2250.57	0.130069	0.106431	0.216308	0.339464	Prom2	prominin 2
ENSMUSG00000034800	131.308	-0.0976393	0.161395	0.50304	0.636325	Zfp661	zinc finger protein 661
ENSMUSG00000027374	482.489	0.104882	0.0872508	0.216852	0.340187	Mrps5	mitochondrial ribosomal protein S5
ENSMUSG00000027375	285	-0.309253	0.117268	0.00537916	0.0152052	Mal	myelin and lymphocyte protein, T cell differentiation protein
ENSMUSG00000027377	991.838	0.676522	0.155954	3.35650338947272e-06	1.96614690415861e-05	Mall	mal, T cell differentiation protein-like
ENSMUSG00000027378	267.788	-0.611541	0.139154	2.97691503625028e-06	1.76014900179699e-05	Nphp1	nephronophthisis 1 (juvenile) homolog (human)
ENSMUSG00000051319	455.894	-0.196183	0.105085	0.0512313	0.106419	Mtln	mitoregulin
ENSMUSG00000027379	125.91	1.01304	0.194927	2.49977219668406e-08	2.13688153796205e-07	Bub1	BUB1, mitotic checkpoint serine/threonine kinase
ENSMUSG00000027380	777.666	0.746259	0.0867579	1.73229932167894e-18	5.46053226805483e-17	Acoxl	acyl-Coenzyme A oxidase-like
ENSMUSG00000027381	297.224	0.344642	0.110518	0.00108852	0.00369569	Bcl2l11	BCL2-like 11 (apoptosis facilitator)
ENSMUSG00000074813	130.436	-0.225276	0.160217	0.120035	0.212943	Morrbid	myeloid RNA regulator of BCL2L11 induced cell death
ENSMUSG00000014355	2284.24	0.0409848	0.0614608	0.499947	0.633698	Anapc1	anaphase promoting complex subunit 1
ENSMUSG00000014361	646.715	-0.365197	0.179739	0.0217033	0.0514442	Mertk	MER proto-oncogene tyrosine kinase
ENSMUSG00000014353	1207.8	-0.100521	0.0757651	0.175403	0.288347	Tmem87b	transmembrane protein 87B
ENSMUSG00000027386	108.702	-0.218946	0.151648	0.113647	0.203852	Fbln7	fibulin 7
ENSMUSG00000027387	97.3563	0.238627	0.161946	0.103474	0.188912	Zc3h8	zinc finger CCCH type containing 8
ENSMUSG00000042851	220.017	-0.0343741	0.104775	0.732211	0.822245	Zc3h6	zinc finger CCCH type containing 6
ENSMUSG00000079051	1.91278	-0.0103752	0.357139	0.932943	NA	Vinac1	vinculin/alpha-catenin family member 1
ENSMUSG00000027394	499.089	0.0936052	0.0983395	0.324763	0.462108	Ttl	tubulin tyrosine ligase
ENSMUSG00000027395	528.028	0.752443	0.107129	4.57029342308562e-13	7.9278675423327e-12	Polr1b	polymerase (RNA) I polypeptide B
ENSMUSG00000037938	221.258	0.339485	0.123995	0.00367616	0.0108663	Chchd5	coiled-coil-helix-coiled-coil-helix domain containing 5
ENSMUSG00000027397	663.372	0.499279	0.0823231	5.15268114623037e-10	5.82354002487684e-09	Slc20a1	solute carrier family 20, member 1
ENSMUSG00000048327	338.07	0.601252	0.153148	2.39953770812707e-05	0.000119527	Ckap2l	cytoskeleton associated protein 2-like
ENSMUSG00000085498	20.7173	-0.236509	0.293618	0.252706	0.382107	Gm14023	predicted gene 14023
ENSMUSG00000027399	315.089	0.928261	0.209775	1.29443400381984e-06	8.25866906801439e-06	Il1a	interleukin 1 alpha
ENSMUSG00000027398	130.47	1.56868	0.225831	2.80054946678395e-13	4.97344057595946e-12	Il1b	interleukin 1 beta
ENSMUSG00000074805	36.3133	0.492158	0.26907	0.0211426	0.0503519	Il1bos	interleukin 1 beta, opposite strand
ENSMUSG00000043727	99.2579	-2.05208	0.196207	9.63851234395287e-27	6.65915575434607e-25	F830045P16Rik	RIKEN cDNA F830045P16 gene
ENSMUSG00000037902	2713.67	0.0126191	0.0773793	0.868905	0.917428	Sirpa	signal-regulatory protein alpha
ENSMUSG00000037885	884.078	0.017805	0.13713	0.887909	0.929611	Stk35	serine/threonine kinase 35
ENSMUSG00000027401	703.489	2.84464	0.160208	8.63373003702388e-72	1.02456982215835e-68	Tgm3	transglutaminase 3, E polypeptide
ENSMUSG00000027403	2.36011	-0.240871	0.482306	0.0333303	NA	Tgm6	transglutaminase 6
ENSMUSG00000027404	2111.87	0.163805	0.076462	0.0285775	0.0650628	Snrpb	small nuclear ribonucleoprotein B
ENSMUSG00000027405	1027.64	0.708449	0.0929587	5.77003267556939e-15	1.25301010976251e-13	Nop56	NOP56 ribonucleoprotein
ENSMUSG00000027406	2903.04	-0.166266	0.0684157	0.0132657	0.0336462	Idh3b	isocitrate dehydrogenase 3 (NAD+) beta
ENSMUSG00000053552	32.124	-0.446226	0.266329	0.0328745	0.0733558	Ebf4	early B cell factor 4
ENSMUSG00000027408	2427.7	1.18545	0.145518	3.91423419282075e-17	1.08918290490987e-15	Cpxm1	carboxypeptidase X 1 (M14 family)
ENSMUSG00000037773	346.501	-0.225811	0.153141	0.105814	0.192384	Pced1a	PC-esterase domain containing 1A
ENSMUSG00000027411	874.026	-0.000712536	0.0752593	0.991647	0.995726	Vps16	VSP16 CORVET/HOPS core subunit
ENSMUSG00000027303	2501.4	-0.153358	0.0505733	0.00219674	0.00691435	Ptpra	protein tyrosine phosphatase, receptor type, A
ENSMUSG00000060029	10.1133	-0.279471	0.377913	0.183866	0.299186	4930473A02Rik	RIKEN cDNA 4930473A02 gene
ENSMUSG00000037740	707.444	0.334779	0.0904025	0.000132076	0.000555221	Mrps26	mitochondrial ribosomal protein S26
ENSMUSG00000037727	3.24859	-0.320765	0.520217	0.0763441	0.147483	Avp	arginine vasopressin
ENSMUSG00000027300	167.785	0.240101	0.126492	0.0443336	0.0942452	Ubox5	U box domain containing 5
ENSMUSG00000079043	87.823	0.241129	0.157634	0.0923308	0.172215	Fastkd5	FAST kinase domains 5
ENSMUSG00000037703	175.24	-0.240564	0.134606	0.0549124	0.112765	Lzts3	leucine zipper, putative tumor suppressor family member 3
ENSMUSG00000068290	1335.64	-0.0530859	0.0788946	0.490885	0.624684	Ddrgk1	DDRGK domain containing 1
ENSMUSG00000074797	573.006	0.465949	0.102324	2.26384546795284e-06	1.37232026654089e-05	Itpa	inosine triphosphatase (nucleoside triphosphate pyrophosphatase)
ENSMUSG00000074796	196.662	1.59037	0.198464	9.10537349052613e-17	2.43623083286305e-15	Slc4a11	solute carrier family 4, sodium bicarbonate transporter-like, member 11
ENSMUSG00000027309	884.429	-0.347541	0.0982442	0.000241065	0.000958085	Dnaaf9	dynein axonemal assembly factor 9
ENSMUSG00000027312	1359.77	-0.123608	0.0701032	0.0726161	0.141651	Atrn	attractin
ENSMUSG00000027316	49.0193	-0.376117	0.219701	0.0410284	0.0882683	Gfra4	glial cell line derived neurotrophic factor family receptor alpha 4
ENSMUSG00000027318	903.201	-0.619018	0.148464	8.09324193754385e-06	4.41517206187154e-05	Adam33	a disintegrin and metallopeptidase domain 33
ENSMUSG00000027322	937.932	-0.455873	0.142641	0.000581969	0.0021181	Siglec1	sialic acid binding Ig-like lectin 1, sialoadhesin
ENSMUSG00000074793	617.019	-0.541325	0.0956188	5.11323986734971e-09	4.91548164480277e-08	Hspa12b	heat shock protein 12B
ENSMUSG00000027327	438.815	-0.15473	0.0933264	0.0867374	0.163552	1700037H04Rik	RIKEN cDNA 1700037H04 gene
ENSMUSG00000027329	255.154	-0.325808	0.104425	0.00112544	0.00380921	Spef1	sperm flagellar 1
ENSMUSG00000068267	5076.71	-0.169798	0.0582156	0.0031197	0.00939075	Cenpb	centromere protein B
ENSMUSG00000027330	766.535	-0.160816	0.109737	0.124186	0.218866	Cdc25b	cell division cycle 25B
ENSMUSG00000068264	253.452	-0.0869088	0.106566	0.394605	0.534243	Ap5s1	adaptor-related protein 5 complex, sigma 1 subunit
ENSMUSG00000037523	802.465	-0.0887758	0.0810133	0.261001	0.391569	Mavs	mitochondrial antiviral signaling protein
ENSMUSG00000037514	880.993	-0.045271	0.0688949	0.503569	0.636849	Pank2	pantothenate kinase 2
ENSMUSG00000065563	2.33292	-0.0103652	0.366626	0.916568	NA	Mir103-2	microRNA 103-2
ENSMUSG00000048911	282.302	-0.0615463	0.11285	0.567247	0.693874	Rnf24	ring finger protein 24
ENSMUSG00000027333	678.029	1.21459	0.15128	1.01962219664384e-16	2.71728641943102e-15	Smox	spermine oxidase
ENSMUSG00000027335	25.4943	-0.679916	0.317578	0.00584238	0.0163473	Adra1d	adrenergic receptor, alpha 1d
ENSMUSG00000086822	7.75756	0.0118214	0.310524	0.949084	0.96912	5330413P13Rik	RIKEN cDNA 5330413P13 gene
ENSMUSG00000037482	15.9055	3.95024	0.670085	6.44708873987855e-10	7.18583249935414e-09	Erv3	endogenous retroviral sequence 3
ENSMUSG00000079037	6930.65	0.00305988	0.070346	0.965382	0.979746	Prnp	prion protein
ENSMUSG00000027339	1789.22	-0.549737	0.155496	0.00012828	0.000541292	Rassf2	Ras association (RalGDS/AF-6) domain family member 2
ENSMUSG00000027340	1048.17	-0.162627	0.0778126	0.0325046	0.072659	Slc23a2	solute carrier family 23 (nucleobase transporters), member 2
ENSMUSG00000027341	296.853	-0.289759	0.106172	0.00436981	0.0126571	Tmem230	transmembrane protein 230
ENSMUSG00000027342	1523.72	0.495071	0.0890883	1.09609989676264e-08	9.99670855212006e-08	Pcna	proliferating cell nuclear antigen
ENSMUSG00000058793	2054.97	-0.30114	0.0638455	1.63422418280052e-06	1.02039116879658e-05	Cds2	CDP-diacylglycerol synthase (phosphatidate cytidylyltransferase) 2
ENSMUSG00000027346	1740.1	0.119589	0.0952572	0.194895	0.313048	Gpcpd1	glycerophosphocholine phosphodiesterase 1
ENSMUSG00000044991	119.752	-0.381221	0.143227	0.0040174	0.0117579	Shld1	shieldin complex subunit 1
ENSMUSG00000037376	588.398	0.767758	0.0941148	6.71785780255893e-17	1.81914178938019e-15	Trmt6	tRNA methyltransferase 6
ENSMUSG00000027353	107.459	0.0331178	0.141966	0.802151	0.871485	Mcm8	minichromosome maintenance 8 homologous recombination repair factor
ENSMUSG00000027357	440.556	0.00535381	0.0975397	0.955443	0.973319	Crls1	cardiolipin synthase 1
ENSMUSG00000043110	4.81462	-0.3216	0.465796	0.117135	0.209104	Lrrn4	leucine rich repeat neuronal 4
ENSMUSG00000027356	631.365	0.0329738	0.0846416	0.690029	0.79031	Fermt1	fermitin family member 1
ENSMUSG00000027358	402.657	0.427443	0.133665	0.000645433	0.002326	Bmp2	bone morphogenetic protein 2
ENSMUSG00000034723	499.799	-0.00542956	0.0857968	0.947539	0.968078	Tmx4	thioredoxin-related transmembrane protein 4
ENSMUSG00000051177	245.755	-0.256574	0.203255	0.137558	0.237269	Plcb1	phospholipase C, beta 1
ENSMUSG00000085631	4.35854	0.0125231	0.34052	0.936329	0.960552	9630028H03Rik	RIKEN cDNA 9630028H03 gene
ENSMUSG00000039943	864.293	-0.577539	0.088965	2.60656015718865e-11	3.53732553740497e-10	Plcb4	phospholipase C, beta 4
ENSMUSG00000074771	213.11	-0.343277	0.201279	0.0466926	0.098595	Ankef1	ankyrin repeat and EF-hand domain containing 1
ENSMUSG00000027274	144.818	-0.206754	0.138603	0.108344	0.195922	Mkks	McKusick-Kaufman syndrome
ENSMUSG00000027281	123.247	-0.809299	0.161042	8.9203134126666e-08	6.95625832188388e-07	Slx4ip	SLX4 interacting protein
ENSMUSG00000027276	1376.99	0.203432	0.0737057	0.00488616	0.0139543	Jag1	jagged 1
ENSMUSG00000086214	4.35627	-1.23647	0.999486	0.00977045	0.0257188	Gm14062	predicted gene 14062
ENSMUSG00000062098	2336.67	0.481817	0.0922135	7.33521133279377e-08	5.80771402777792e-07	Btbd3	BTB (POZ) domain containing 3
ENSMUSG00000039092	1346.73	0.504978	0.105831	7.04427308349437e-07	4.71034687392825e-06	Sptlc3	serine palmitoyltransferase, long chain base subunit 3
ENSMUSG00000074766	676.171	-0.371267	0.112602	0.000535218	0.00196354	Ism1	isthmin 1, angiogenesis inhibitor
ENSMUSG00000039033	153.313	-0.48609	0.128135	5.97575030443451e-05	0.000272317	Tasp1	taspase, threonine aspartase 1
ENSMUSG00000045624	620.959	0.395102	0.115895	0.000334677	0.00128068	Esf1	ESF1 nucleolar pre-rRNA processing protein homolog
ENSMUSG00000027384	214.148	-0.322353	0.145483	0.0160475	0.0396694	Ndufaf5	NADH:ubiquinone oxidoreductase complex assembly factor 5
ENSMUSG00000068205	125.065	-0.57811	0.159692	8.55857004362094e-05	0.000375921	Macrod2	mono-ADP ribosylhydrolase 2
ENSMUSG00000051379	870.154	0.198347	0.084327	0.0157751	0.0390918	Flrt3	fibronectin leucine rich transmembrane protein 3
ENSMUSG00000038844	739.966	-0.717792	0.0903479	4.19080983789764e-16	1.04248332515101e-14	Kif16b	kinesin family member 16B
ENSMUSG00000008333	733.6	0.414731	0.101778	2.26645327306854e-05	0.000113345	Snrpb2	U2 small nuclear ribonucleoprotein B
ENSMUSG00000027419	3.75608	-0.408167	0.622789	0.0484146	0.101561	Pcsk2	proprotein convertase subtilisin/kexin type 2
ENSMUSG00000027420	88.9366	-0.472158	0.177595	0.00298448	0.00903378	Bfsp1	beaded filament structural protein 1, in lens-CP94
ENSMUSG00000015932	8230.32	0.439549	0.0747428	1.92966791083466e-09	1.99329853728512e-08	Dstn	destrin
ENSMUSG00000027422	6313.17	-0.262342	0.0823592	0.00106075	0.00360808	Rrbp1	ribosome binding protein 1
ENSMUSG00000082480	2.63946	-0.0473701	0.363539	0.686186	0.787436	Gm11687	ribosomal protein S2 pseudogene
ENSMUSG00000027423	3424.14	0.31534	0.0791839	4.52537506278542e-05	0.000211919	Snx5	sorting nexin 5
ENSMUSG00000077714	3.95076	0.0925797	0.367837	0.495342	0.629205	Snord17	small nucleolar RNA, C/D box 17
ENSMUSG00000027424	204.743	-0.173965	0.112024	0.103025	0.188319	Mgme1	mitochondrial genome maintenance exonuclease 1
ENSMUSG00000037279	61.2033	-0.737858	0.266541	0.000940893	0.0032519	Ovol2	ovo like zinc finger 2
ENSMUSG00000027425	612.133	-0.276068	0.0779399	0.000287861	0.0011211	Kat14	lysine acetyltransferase 14
ENSMUSG00000083674	6.28366	-0.23829	0.391986	0.217356	0.34071	Zfp133-ps	zinc finger protein 133, pseudogene
ENSMUSG00000037259	24.2189	-0.592098	0.326912	0.0147579	0.0369068	Dzank1	double zinc ribbon and ankyrin repeat domains 1
ENSMUSG00000027427	471.435	0.269116	0.0850255	0.00114285	0.0038613	Polr3f	polymerase (RNA) III (DNA directed) polypeptide F
ENSMUSG00000027428	412.398	-0.17199	0.0958897	0.0627867	0.125636	Rbbp9	retinoblastoma binding protein 9, serine hydrolase
ENSMUSG00000027429	1001.81	0.256779	0.0658038	7.31937065880384e-05	0.000326901	Sec23b	SEC23 homolog B, COPII coat complex component
ENSMUSG00000074754	172.069	-0.10388	0.139083	0.420633	0.560233	Smim26	small integral membrane protein 26
ENSMUSG00000027430	167.61	-0.607491	0.131044	9.75130736790581e-07	6.38197934853447e-06	Dtd1	D-tyrosyl-tRNA deacylase 1
ENSMUSG00000063873	435.073	-2.14404	0.146524	8.2923725415525e-50	3.04164224824146e-47	Slc24a3	solute carrier family 24 (sodium/potassium/calcium exchanger), member 3
ENSMUSG00000001768	2470.96	-0.0814015	0.103767	0.413856	0.55373	Rin2	Ras and Rab interactor 2
ENSMUSG00000002728	1048.08	0.608032	0.0689818	3.54851499748604e-19	1.20518083433137e-17	Naa20	N(alpha)-acetyltransferase 20, NatB catalytic subunit
ENSMUSG00000001767	728.477	0.433315	0.0716137	6.88908858079939e-10	7.61976030975538e-09	Crnkl1	crooked neck pre-mRNA splicing factor 1
ENSMUSG00000037110	865.369	-0.213704	0.0937934	0.0184615	0.0448617	Ralgapa2	Ral GTPase activating protein, alpha subunit 2 (catalytic)
ENSMUSG00000074749	407.206	-0.513723	0.104836	3.49286099851216e-07	2.45180855198276e-06	Kiz	kizuna centrosomal protein
ENSMUSG00000027433	1721.35	0.667477	0.0628012	5.78728973841806e-27	4.11101349235373e-25	Xrn2	5'-3' exoribonuclease 2
ENSMUSG00000037014	2.00999	0.108145	0.376958	0.400158	NA	Sstr4	somatostatin receptor 4
ENSMUSG00000074743	1240.42	0.035676	0.0927653	0.702439	0.799732	Thbd	thrombomodulin
ENSMUSG00000027435	1044.05	0.294983	0.129476	0.0151063	0.0376566	Cd93	CD93 antigen
ENSMUSG00000036992	383.772	0.640566	0.153367	7.46362102878332e-06	4.10947299767125e-05	Nxt1	NTF2-related export protein 1
ENSMUSG00000027439	783.521	-0.0319196	0.0736256	0.65793	0.76754	Gzf1	GDNF-inducible zinc finger protein 1
ENSMUSG00000027438	146.317	-0.127277	0.141012	0.329754	0.467495	Napb	N-ethylmaleimide sensitive fusion protein attachment protein beta
ENSMUSG00000027447	11428.6	-0.24873	0.0873745	0.00382197	0.0112545	Cst3	cystatin C
ENSMUSG00000068134	660.211	0.443551	0.0980965	2.81005584168626e-06	1.67424886444709e-05	Zfp120	zinc finger protein 120
ENSMUSG00000060336	44.7523	-0.139548	0.204236	0.418434	0.5583	Zfp937	zinc finger protein 937
ENSMUSG00000063364	19.6054	0.124304	0.27413	0.525094	0.656498	3300002I08Rik	RIKEN cDNA 3300002I08 gene
ENSMUSG00000095315	81.5713	0.0465374	0.168852	0.759421	0.841743	Gm10130	predicted gene 10130
[truncated: 15,449 more rows]

## Sheet: Degenes_female
	baseMean	log2FoldChange	lfcSE	pvalue	padj	gene_SYMBOL	gene_description
ENSMUSG00000051951	29.0251	-1.35411	0.336207	2.95093874132848e-06	7.24841473567218e-05	Xkr4	X-linked Kx blood group related 4
ENSMUSG00000025900	26.4927	0.0411971	0.186279	0.621309	0.814247	Rp1	retinitis pigmentosa 1 (human)
ENSMUSG00000025902	319.65	0.147803	0.141701	0.169519	0.39906	Sox17	SRY (sex determining region Y)-box 17
ENSMUSG00000033845	704.704	0.371031	0.0829263	1.70681803907156e-06	4.56864058620371e-05	Mrpl15	mitochondrial ribosomal protein L15
ENSMUSG00000025903	1141.5	0.00138195	0.0810473	0.985903	0.993772	Lypla1	lysophospholipase 1
ENSMUSG00000033813	1166.25	0.209915	0.0904539	0.00990735	0.0568636	Tcea1	transcription elongation factor A (SII) 1
ENSMUSG00000002459	134.076	0.445271	0.249182	0.00765609	0.0467049	Rgs20	regulator of G-protein signaling 20
ENSMUSG00000033793	1607.73	0.156797	0.0767288	0.0271937	0.11738	Atp6v1h	ATPase, H+ transporting, lysosomal V1 subunit H
ENSMUSG00000033774	74.667	1.33477	0.24632	3.52023773370613e-09	1.84040112988154e-07	Npbwr1	neuropeptides B/W receptor 1
ENSMUSG00000025907	2950.14	0.156087	0.122776	0.123013	0.327187	Rb1cc1	RB1-inducible coiled-coil 1
ENSMUSG00000033740	2.59466	-0.0498191	0.208298	0.212397	NA	St18	suppression of tumorigenicity 18
ENSMUSG00000051285	2369.35	-0.197095	0.0973047	0.0221349	0.101113	Pcmtd1	protein-L-isoaspartate (D-aspartate) O-methyltransferase domain containing 1
ENSMUSG00000025909	6.53599	0.0732717	0.213863	0.192087	0.429102	Sntg1	syntrophin, gamma 1
ENSMUSG00000103411	2.20913	-0.0337972	0.204373	0.339027	NA	Gm18300	cytochrome b5 reductase 4 pseudogene
ENSMUSG00000061024	664.305	0.181393	0.129629	0.0813961	0.252109	Rrs1	ribosome biogenesis regulator 1
ENSMUSG00000025911	751.126	0.132331	0.163464	0.234037	0.483064	Adhfe1	alcohol dehydrogenase, iron containing, 1
ENSMUSG00000079671	69.9536	-0.182581	0.192383	0.128427	0.335792	2610203C22Rik	RIKEN cDNA 2610203C22 gene
ENSMUSG00000081441	2.93669	0.00323552	0.198343	0.942046	NA	Gm6161	heterogeneous nuclear ribonucleoprotein A3 pseudogene
ENSMUSG00000025912	115.376	0.417566	0.197913	0.00464651	0.0323333	Mybl1	myeloblastosis oncogene-like 1
ENSMUSG00000045210	1226.18	-0.0811099	0.0892068	0.310251	0.566537	Vcpip1	valosin containing protein (p97)/p47 complex interacting protein 1
ENSMUSG00000025915	1023.65	-0.184152	0.0708377	0.00539649	0.0359818	Sgk3	serum/glucocorticoid regulated kinase 3
ENSMUSG00000046101	3.73239	-0.0560323	0.208184	0.253954	NA	Mcmdc2	minichromosome maintenance domain containing 2
ENSMUSG00000098234	309.626	0.481876	0.18351	0.000998314	0.009652	Snhg6	small nucleolar RNA host gene 6
ENSMUSG00000099032	40.3019	-0.0333968	0.178719	0.705039	0.862462	Tcf24	transcription factor 24
ENSMUSG00000025917	1991.72	0.449604	0.0796681	2.7914147547197e-09	1.51852962656752e-07	Cops5	COP9 signalosome subunit 5
ENSMUSG00000056763	484.667	-0.0999805	0.098698	0.246064	0.497935	Cspp1	centrosome and spindle pole associated protein 1
ENSMUSG00000067851	3014.02	0.0823341	0.0867616	0.269461	0.523745	Arfgef1	ADP-ribosylation factor guanine nucleotide-exchange factor 1(brefeldin A-inhibited)
ENSMUSG00000042501	21.4153	-0.854015	0.371953	0.00110062	0.0104825	Cpa6	carboxypeptidase A6
ENSMUSG00000048960	1322.85	-0.349638	0.1381	0.00234552	0.0189776	Prex2	phosphatidylinositol-3,4,5-trisphosphate-dependent Rac exchange factor 2
ENSMUSG00000057715	9.79239	0.00392854	0.192208	0.952041	0.980378	A830018L16Rik	RIKEN cDNA A830018L16 gene
ENSMUSG00000016918	918.987	0.00936147	0.109497	0.921019	0.966644	Sulf1	sulfatase 1
ENSMUSG00000025938	346.501	0.171069	0.137582	0.110578	0.304851	Slco5a1	solute carrier organic anion transporter family, member 5A1
ENSMUSG00000005886	2196.11	-0.144217	0.0763833	0.0407089	0.157225	Ncoa2	nuclear receptor coactivator 2
ENSMUSG00000025935	1898.25	0.00168652	0.0674634	0.979494	0.991719	Tram1	translocating chain-associating membrane protein 1
ENSMUSG00000025937	740.01	0.0816937	0.113423	0.38883	0.639896	Lactb2	lactamase, beta 2
ENSMUSG00000067813	18.1921	0.478766	0.481897	0.0154928	0.0785728	Xkr9	X-linked Kx blood group related 9
ENSMUSG00000025932	140.137	-0.0863229	0.124244	0.384874	0.636387	Eya1	EYA transcriptional coactivator and phosphatase 1
ENSMUSG00000025930	35.0525	0.142388	0.213393	0.18643	0.421157	Msc	musculin
ENSMUSG00000082193	5.54843	-0.0307665	0.197549	0.589574	0.793419	Rpl5-ps1	ribosomal protein L5, pseudogene 1
ENSMUSG00000092083	1.88755	-0.0509424	0.209166	0.183174	NA	Kcnb2	potassium voltage gated channel, Shab-related subfamily, member 2
ENSMUSG00000025925	256.519	0.0319938	0.103836	0.721426	0.870428	Terf1	telomeric repeat binding factor 1
ENSMUSG00000032719	132.28	-0.139676	0.146918	0.19834	0.437247	Sbspon	somatomedin B and thrombospondin, type 1 domain containing
ENSMUSG00000043716	20742.5	0.335138	0.0956712	0.0001198	0.00172303	Rpl7	ribosomal protein L7
ENSMUSG00000025921	469.089	0.172418	0.0938813	0.0388261	0.152017	Rdh10	retinol dehydrogenase 10 (all-trans)
ENSMUSG00000025920	432.065	-0.24265	0.126735	0.0202698	0.0950101	Stau2	staufen double-stranded RNA binding protein 2
ENSMUSG00000025939	711.155	-0.0626311	0.0901446	0.437213	0.683229	Ube2w	ubiquitin-conjugating enzyme E2W (putative)
ENSMUSG00000079658	1307.24	0.19297	0.0932528	0.0203798	0.0953326	Eloc	elongin C
ENSMUSG00000025940	757.741	0.183359	0.0954541	0.0305537	0.128145	Tmem70	transmembrane protein 70
ENSMUSG00000025779	105.235	0.102815	0.154074	0.340091	0.595485	Ly96	lymphocyte antigen 96
ENSMUSG00000042686	998.225	-0.00285013	0.134599	0.975807	0.990589	Jph1	junctophilin 1
ENSMUSG00000025777	18.9744	0.0482422	0.189391	0.554988	0.769091	Gdap1	ganglioside-induced differentiation-associated-protein 1
ENSMUSG00000101589	4.06699	0.0253569	0.200012	0.582515	NA	Rbm6-ps1	RNA binding motif protein 6, pseudogene 1
ENSMUSG00000067780	554.661	-0.445293	0.289653	0.0105698	0.0595117	Pi15	peptidase inhibitor 15
ENSMUSG00000100053	5.86541	-0.0240506	0.194525	0.696393	0.858114	Gm28154	predicted gene 28154
ENSMUSG00000085125	7.79626	-0.0514228	0.204134	0.352616	0.607915	Gm16070	predicted gene 16070
ENSMUSG00000025776	252.419	-0.183782	0.193034	0.126291	0.33166	Crispld1	cysteine-rich secretory protein LCCL domain containing 1
ENSMUSG00000025927	1188.07	-0.11668	0.167496	0.285666	0.540861	Tfap2b	transcription factor AP-2 beta
ENSMUSG00000099906	107.523	0.0250933	0.182841	0.762609	0.892961	Lincmd1	long intergenic non-protein coding RNA of muscle differentiation 1
ENSMUSG00000041859	635.063	0.266833	0.138276	0.0166656	0.0828619	Mcm3	minichromosome maintenance complex component 3
ENSMUSG00000097934	2.63965	0.0410172	0.204996	0.318546	NA	6720483E21Rik	RIKEN cDNA 6720483E21 gene
ENSMUSG00000025931	478.909	0.138117	0.11217	0.143743	0.36035	Paqr8	progestin and adipoQ receptor family member VIII
ENSMUSG00000041809	47.1487	-0.153287	0.207144	0.174937	0.406194	Efhc1	EF-hand domain (C-terminal) containing 1
ENSMUSG00000041779	487.078	-0.263387	0.132602	0.0150322	0.0768055	Tram2	translocating chain-associating membrane protein 2
ENSMUSG00000025933	85.617	0.0239333	0.143969	0.815537	0.919877	Tmem14a	transmembrane protein 14A
ENSMUSG00000025934	288.88	0.49059	0.261063	0.00530857	0.0355751	Gsta3	glutathione S-transferase, alpha 3
ENSMUSG00000025936	8.01741	-0.0177184	0.193261	0.775379	0.90039	Gm4956	predicted gene 4956
ENSMUSG00000028033	250.118	-0.0700017	0.15625	0.501778	0.732972	Kcnq5	potassium voltage-gated channel, subfamily Q, member 5
ENSMUSG00000082935	5.19655	0.0333893	0.197526	0.572395	NA	Gm7658	eukaryotic translation initiation factor 3, subunit M pseudogene
ENSMUSG00000041670	9.83246	-0.0136835	0.18928	0.844514	0.932823	Rims1	regulating synaptic membrane exocytosis 1
ENSMUSG00000026158	524.262	-0.124299	0.0945032	0.135937	0.348649	Ogfrl1	opioid growth factor receptor-like 1
ENSMUSG00000026156	5.83941	-0.0275693	0.197444	0.620244	0.813933	B3gat2	beta-1,3-glucuronyltransferase 2 (glucuronosyltransferase S)
ENSMUSG00000026155	1588.98	0.202727	0.0915637	0.0135485	0.0714757	Smap1	small ArfGAP 1
ENSMUSG00000026154	252.151	0.219493	0.164581	0.0663262	0.219834	Sdhaf4	succinate dehydrogenase complex assembly factor 4
ENSMUSG00000026153	1762.82	0.188853	0.105078	0.0364148	0.145526	Fam135a	family with sequence similarity 135, member A
ENSMUSG00000026147	2.34051	-0.0651353	0.215122	0.0986287	NA	Col9a1	collagen, type IX, alpha 1
ENSMUSG00000026141	5.83806	-0.0955922	0.222473	0.158259	0.382756	Col19a1	collagen, type XIX, alpha 1
ENSMUSG00000067736	3.30453	0.0535104	0.208242	0.24048	NA	Gm10222	predicted gene 10222
ENSMUSG00000100862	15.8383	0.578014	0.482836	0.0102054	0.0581691	Gm10925	ATP synthase F0 subunit 6 pseudogene
ENSMUSG00000073725	1622.62	-0.0798601	0.0665583	0.202889	0.443193	Lmbrd1	LMBR1 domain containing 1
ENSMUSG00000033569	4.7716	-0.100277	0.230993	0.0871183	NA	Adgrb3	adhesion G protein-coupled receptor B3
ENSMUSG00000099492	3.31375	0.0973364	0.23119	0.0665424	NA	Gm5525	eukaryotic translation elongation factor 1 gamma pseudogene
ENSMUSG00000048874	2244.56	0.049589	0.0870585	0.531663	0.753882	Phf3	PHD finger protein 3
ENSMUSG00000026064	18.6134	0.0254931	0.185879	0.746804	0.885242	Ptp4a1	protein tyrosine phosphatase 4a1
ENSMUSG00000086727	10.0101	0.051861	0.195735	0.48346	0.718796	4931428L18Rik	RIKEN cDNA 4931428L18 gene
ENSMUSG00000026134	157.228	-0.60117	0.165547	2.65157706220682e-05	0.0004851	Prim2	DNA primase, p58 subunit
ENSMUSG00000103746	3.80797	-0.0310731	0.20052	0.519438	NA	1700001G17Rik	RIKEN cDNA 1700001G17 gene
ENSMUSG00000004768	381.806	-0.108272	0.106732	0.234234	0.483311	Rab23	RAB23, member RAS oncogene family
ENSMUSG00000042215	187.498	0.0667552	0.108879	0.465761	0.706192	Bag2	BCL2-associated athanogene 2
ENSMUSG00000042197	775.95	-0.109184	0.0871089	0.16421	0.391264	Zfp451	zinc finger protein 451
ENSMUSG00000042182	52.0711	-0.122765	0.168626	0.26618	0.519531	Bend6	BEN domain containing 6
ENSMUSG00000026131	23360.5	-0.122396	0.129242	0.235783	0.4851	Dst	dystonin
ENSMUSG00000096992	18.103	-0.570081	0.518134	0.0108526	0.0607168	Gm26788	predicted gene, 26788
ENSMUSG00000042111	594.827	0.0947801	0.0816253	0.203572	0.443627	Ccdc115	coiled-coil domain containing 115
ENSMUSG00000026127	856.326	0.187603	0.0868203	0.0169516	0.0837516	Imp4	IMP4, U3 small nucleolar ribonucleoprotein
ENSMUSG00000026126	425.753	-0.0323658	0.146457	0.747501	0.88535	Ptpn18	protein tyrosine phosphatase, non-receptor type 18
ENSMUSG00000026124	2.07417	-0.0822491	0.226297	0.0101815	NA	Cfc1	cripto, FRL-1, cryptic family 1
ENSMUSG00000037509	913.473	-0.406909	0.143207	0.000730532	0.00750245	Arhgef4	Rho guanine nucleotide exchange factor (GEF) 4
ENSMUSG00000037503	3725.55	-0.0601456	0.0729471	0.375841	0.628183	Fam168b	family with sequence similarity 168, member B
ENSMUSG00000026123	1348.43	0.132788	0.0777215	0.0637125	0.214728	Plekhb2	pleckstrin homology domain containing, family B (evectins) member 2
ENSMUSG00000045216	1100.85	-0.210591	0.101258	0.0176063	0.0859905	Hs6st1	heparan sulfate 6-O-sulfotransferase 1
ENSMUSG00000037470	2395.87	-0.157928	0.0809914	0.0330631	0.135866	Uggt1	UDP-glucose glycoprotein glucosyltransferase 1
ENSMUSG00000047180	505.849	-0.31103	0.131865	0.00452277	0.0316389	Neurl3	neuralized E3 ubiquitin protein ligase 3
ENSMUSG00000037447	640.858	-0.1373	0.0990748	0.112509	0.308063	Arid5a	AT rich interactive domain 5A (MRF1-like)
ENSMUSG00000010453	1879.46	-0.0184794	0.0642665	0.76112	0.892135	Kansl3	KAT8 regulatory NSL complex subunit 3
ENSMUSG00000001143	610.304	-0.151345	0.0927233	0.0662659	0.21972	Lman2l	lectin, mannose-binding 2-like
ENSMUSG00000037408	331.321	0.0614128	0.124689	0.535953	0.756502	Cnnm4	cyclin M4
ENSMUSG00000001138	742.374	-0.126336	0.105031	0.160901	0.386548	Cnnm3	cyclin M3
ENSMUSG00000067653	104.167	-0.104327	0.154023	0.331383	0.586532	Ankrd23	ankyrin repeat domain 23
ENSMUSG00000079610	139.162	-0.070426	0.126775	0.480381	0.716138	Ankrd39	ankyrin repeat domain 39
ENSMUSG00000026121	675.527	-0.207957	0.0863485	0.00789663	0.0477776	Sema4c	sema domain, immunoglobulin domain (Ig), transmembrane domain (TM) and short cytoplasmic domain, (semaphorin) 4C
ENSMUSG00000046337	57.2974	-0.0180209	0.158678	0.855761	0.938628	Fam178b	family with sequence similarity 178, member B
ENSMUSG00000061518	2602.12	0.0958889	0.107961	0.295698	0.551171	Cox5b	cytochrome c oxidase subunit 5B
ENSMUSG00000037351	2256.07	0.0503591	0.0754951	0.472825	0.71089	Actr1b	ARP1 actin-related protein 1B, centractin beta
ENSMUSG00000102416	3.8777	-0.0536641	0.207921	0.255776	NA	4933424G06Rik	RIKEN cDNA 4933424G06 gene
ENSMUSG00000026117	140.76	-0.141364	0.20287	0.198797	0.437851	Zap70	zeta-chain (TCR) associated protein kinase
ENSMUSG00000026116	3072.31	-0.113773	0.0688923	0.0775297	0.24371	Tmem131	transmembrane protein 131
ENSMUSG00000050122	22.125	-0.14271	0.216429	0.182219	0.41532	Vwa3b	von Willebrand factor A domain containing 3B
ENSMUSG00000026114	5.8772	-0.0568767	0.205626	0.32558	0.58037	Cnga3	cyclic nucleotide gated channel alpha 3
ENSMUSG00000026113	843.85	-0.301441	0.0971797	0.00056733	0.00610788	Inpp4a	inositol polyphosphate-4-phosphatase, type I
ENSMUSG00000026112	2279.55	0.0968289	0.083673	0.203314	0.44356	Coa5	cytochrome C oxidase assembly factor 5
ENSMUSG00000026111	1002.37	0.131683	0.0783789	0.0678945	0.223289	Unc50	unc-50 homolog
ENSMUSG00000026110	655.295	-0.109382	0.100022	0.208732	0.450702	Mgat4a	mannoside acetylglucosaminyltransferase 4, isoenzyme A
ENSMUSG00000026090	136.251	-0.38482	0.282754	0.0184794	0.0891548	Cracdl	capping protein inhibiting regulator of actin like
ENSMUSG00000060771	160.158	-0.536045	0.153093	5.15695326808797e-05	0.000846344	Tsga10	testis specific 10
ENSMUSG00000037216	84.624	-0.0137489	0.134574	0.890605	0.95498	Lipt1	lipoyltransferase 1
ENSMUSG00000026088	366.511	0.0917788	0.111875	0.328564	0.583442	Mitd1	MIT, microtubule interacting and transport, domain containing 1
ENSMUSG00000026087	1233.7	0.243804	0.120806	0.0165484	0.0824056	Mrpl30	mitochondrial ribosomal protein L30
ENSMUSG00000058407	1472.87	0.386008	0.0842552	9.71716549952381e-07	2.81265560374323e-05	Txndc9	thioredoxin domain containing 9
ENSMUSG00000026083	2911.51	0.195587	0.138484	0.0712428	0.23061	Eif5b	eukaryotic translation initiation factor 5B
ENSMUSG00000026082	872.768	0.19583	0.0782708	0.00668245	0.0422993	Rev1	REV1, DNA directed polymerase
ENSMUSG00000037138	1202.61	-0.872123	0.207776	1.74430925841257e-06	4.63545173040213e-05	Aff3	AF4/FMR2 family, member 3
ENSMUSG00000048814	49.9056	-0.137432	0.180958	0.221138	0.467342	Lonrf2	LON peptidase N-terminal domain and ring finger 2
ENSMUSG00000026080	66.3777	-0.178144	0.182813	0.132852	0.343283	Chst10	carbohydrate sulfotransferase 10
ENSMUSG00000026078	1051.53	-0.00659354	0.0797422	0.927629	0.969675	Pdcl3	phosducin-like 3
ENSMUSG00000026077	75.0087	-0.640571	0.261519	0.000994926	0.00962455	Npas2	neuronal PAS domain protein 2
ENSMUSG00000073702	8010.5	0.217556	0.109698	0.0211766	0.097952	Rpl31	ribosomal protein L31
ENSMUSG00000003134	734.432	-0.351371	0.10304	0.00014773	0.00204216	Tbc1d8	TBC1 domain family, member 8
ENSMUSG00000003135	618.1	0.13348	0.112486	0.157995	0.382356	Cnot11	CCR4-NOT transcription complex, subunit 11
ENSMUSG00000077704	5.77518	0.0383756	0.20033	0.48494	0.71957	Snord89	small nucleolar RNA, C/D box 89
ENSMUSG00000048234	752.543	0.150503	0.0847435	0.0504102	0.182694	Rnf149	ring finger protein 149
ENSMUSG00000050967	8.46914	0.0531264	0.199762	0.429808	0.676515	Creg2	cellular repressor of E1A-stimulated genes 2
ENSMUSG00000057173	3.51168	0.029354	0.200613	0.531768	NA	Rfx8	regulatory factor X 8
ENSMUSG00000026074	4502.04	0.0499775	0.0785775	0.490193	0.723707	Map4k4	mitogen-activated protein kinase kinase kinase kinase 4
ENSMUSG00000026073	1571	-0.312339	0.160183	0.0116666	0.0641453	Il1r2	interleukin 1 receptor, type II
ENSMUSG00000097899	23.8767	0.0259948	0.175933	0.774633	0.899977	Gm16894	predicted gene, 16894
ENSMUSG00000026072	1298.26	-0.198559	0.136286	0.0648203	0.217286	Il1r1	interleukin 1 receptor, type I
ENSMUSG00000070942	2332.8	0.198951	0.120605	0.0474361	0.17537	Il1rl2	interleukin 1 receptor-like 2
ENSMUSG00000026069	406.406	0.0752206	0.135094	0.4648	0.705666	Il1rl1	interleukin 1 receptor-like 1
ENSMUSG00000026070	423.337	-0.461977	0.210236	0.00309874	0.0234703	Il18r1	interleukin 18 receptor 1
ENSMUSG00000026068	164.301	-0.0996689	0.172361	0.349114	0.604324	Il18rap	interleukin 18 receptor accessory protein
ENSMUSG00000026065	38.1088	-0.00290324	0.167693	0.974105	0.990063	Slc9a4	solute carrier family 9 (sodium/hydrogen exchanger), member 4
ENSMUSG00000026062	53.3721	-0.165108	0.202384	0.157448	0.381623	Slc9a2	solute carrier family 9 (sodium/hydrogen exchanger), member 2
ENSMUSG00000041945	200.832	0.0385845	0.119243	0.691342	0.854922	Mfsd9	major facilitator superfamily domain containing 9
ENSMUSG00000079588	1301.17	0.0373812	0.124716	0.705969	0.862889	Tmem182	transmembrane protein 182
ENSMUSG00000045515	15.5561	-0.0203567	0.186142	0.789858	0.908223	Pou3f3	POU domain, class 3, transcription factor 3
ENSMUSG00000060679	652.972	-0.0832857	0.0926489	0.311608	0.568057	Mrps9	mitochondrial ribosomal protein S9
ENSMUSG00000041907	3.97379	-0.0971748	0.230806	0.0695915	NA	Gpr45	G protein-coupled receptor 45
ENSMUSG00000070939	1416.48	-0.00407311	0.0948733	0.960469	0.983882	Tgfbrap1	transforming growth factor, beta receptor associated protein 1
ENSMUSG00000010290	589.511	0.0176288	0.0819526	0.814938	0.91963	AI597479	expressed sequence AI597479
ENSMUSG00000008136	83.7934	0.226254	0.21227	0.0779778	0.24462	Fhl2	four and a half LIM domains 2
ENSMUSG00000066877	622.185	-0.0863614	0.100847	0.323641	0.578499	Nck2	non-catalytic region of tyrosine kinase adaptor protein 2
ENSMUSG00000026051	25.4722	-0.050825	0.185183	0.558875	0.772185	Ecrg4	ECRG4 augurin precursor
ENSMUSG00000057363	385.85	-0.338692	0.118154	0.000964895	0.00938689	Uxs1	UDP-glucuronate decarboxylase 1
ENSMUSG00000041763	1527.34	0.230776	0.0822466	0.00223993	0.0182509	Tpp2	tripeptidyl peptidase II
ENSMUSG00000047343	104.927	0.0248939	0.166164	0.799197	0.912016	Mettl21c	methyltransferase like 21C
ENSMUSG00000091844	7.14584	0.0374095	0.194817	0.580721	0.787061	Gm8251	predicted gene 8251
ENSMUSG00000026049	108.871	0.163748	0.154447	0.145491	0.363012	Tex30	testis expressed 30
ENSMUSG00000026047	234.404	-0.0985044	0.10195	0.264344	0.517555	Poglut2	protein O-glucosyltransferase 2
ENSMUSG00000041684	312.301	-0.111628	0.122078	0.258599	0.511228	Bivm	basic, immunoglobulin-like variable motif containing
ENSMUSG00000026048	964.838	0.41112	0.117654	8.26690063790041e-05	0.00125744	Ercc5	excision repair cross-complementing rodent repair deficiency, complementation group 5
ENSMUSG00000046828	4.70907	0.0629083	0.207729	0.28595	NA	Mettl21e	methyltransferase like 21E
ENSMUSG00000056870	519.226	-0.352694	0.183124	0.00975736	0.0562356	Gulp1	GULP, engulfment adaptor PTB domain containing 1
ENSMUSG00000026043	124673	-0.0865128	0.166816	0.409268	0.658359	Col3a1	collagen, type III, alpha 1
ENSMUSG00000026042	8249.08	-0.189105	0.193218	0.121456	0.324492	Col5a2	collagen, type V, alpha 2
ENSMUSG00000025995	702.297	0.170549	0.113798	0.0745826	0.237718	Wdr75	WD repeat domain 75
ENSMUSG00000099381	2.08542	-0.0843929	0.226502	0.0319063	NA	Gm18303	predicted gene, 18303
ENSMUSG00000025993	966.901	0.253246	0.127065	0.0160909	0.0807388	Slc40a1	solute carrier family 40 (iron-regulated transporter), member 1
ENSMUSG00000041144	22.5458	-0.107182	0.207146	0.256669	0.509153	Dnah7b	dynein, axonemal, heavy chain 7B
ENSMUSG00000025986	1226.61	0.0244954	0.0907313	0.763887	0.893836	Slc39a10	solute carrier family 39 (zinc transporter), member 10
ENSMUSG00000026109	533.103	-0.0765567	0.128861	0.447066	0.692135	Tmeff2	transmembrane protein with EGF-like and two follistatin-like domains 2
ENSMUSG00000045954	2614.31	0.27678	0.13227	0.010944	0.0611542	Cavin2	caveolae associated 2
ENSMUSG00000026107	1503.3	0.437203	0.128556	0.000103748	0.00152349	Nabp1	nucleic acid binding protein 1
ENSMUSG00000099413	5.71968	0.0245397	0.195399	0.68365	0.85043	Gm17767	predicted gene, 17767
ENSMUSG00000018417	1055.49	0.0637217	0.121246	0.508785	0.737956	Myo1b	myosin IB
ENSMUSG00000062939	23.9888	-0.0949275	0.19487	0.326556	0.581214	Stat4	signal transducer and activator of transcription 4
ENSMUSG00000026104	922.416	-0.158277	0.11559	0.100627	0.287046	Stat1	signal transducer and activator of transcription 1
ENSMUSG00000026103	2525.06	-0.171764	0.0675458	0.00659925	0.0418443	Gls	glutaminase
ENSMUSG00000002881	1687.53	0.101938	0.0797958	0.164002	0.391024	Nab1	Ngfi-A binding protein 1
ENSMUSG00000101501	3.55018	0.00245113	0.199181	0.952952	NA	Rps27a-ps1	ribosomal protein S27A, pseudogene 1
ENSMUSG00000100120	3.15237	-0.0914744	0.227925	0.0685083	NA	Gm53065	predicted gene 53065
ENSMUSG00000043015	259.077	-0.054035	0.110749	0.560863	0.773664	Nemp2	nuclear envelope integral membrane protein 2
ENSMUSG00000041439	2597.4	0.0459785	0.110835	0.620751	0.813944	Mfsd6	major facilitator superfamily domain containing 6
ENSMUSG00000026102	431.057	-0.0598706	0.0923251	0.465665	0.706192	Inpp1	inositol polyphosphate-1-phosphatase
ENSMUSG00000041426	975.896	0.0547197	0.114598	0.564919	0.776628	Hibch	3-hydroxyisobutyryl-Coenzyme A hydrolase
ENSMUSG00000043629	110.361	-0.180377	0.149227	0.106547	0.297557	1700019D03Rik	RIKEN cDNA 1700019D03 gene
ENSMUSG00000026100	1739.91	0.0314036	0.161214	0.74625	0.884914	Mstn	myostatin
ENSMUSG00000026098	106.932	-0.370001	0.179394	0.0065321	0.0414896	Pms1	PMS1 homolog 1, mismatch repair system component
ENSMUSG00000026097	333.26	0.151645	0.138212	0.155285	0.378164	Ormdl1	ORM1-like 1 (S. cerevisiae)
ENSMUSG00000026096	293.019	0.0671017	0.102509	0.453288	0.696694	Osgepl1	O-sialoglycoprotein endopeptidase-like 1
ENSMUSG00000026095	174.36	0.0818365	0.130259	0.420451	0.667066	Asnsd1	asparagine synthetase domain containing 1
ENSMUSG00000026094	1446.09	0.110507	0.0915614	0.177372	0.409315	Stk17b	serine/threonine kinase 17b (apoptosis-inducing)
ENSMUSG00000042807	245.686	-0.0167859	0.0945112	0.841634	0.931311	Hecw2	HECT, C2 and WW domain containing E3 ubiquitin protein ligase 2
ENSMUSG00000025983	3.1923	-0.0407174	0.204971	0.324538	NA	Ccdc150	coiled-coil domain containing 150
ENSMUSG00000041303	558.068	0.00954629	0.0769889	0.895105	0.957097	Gtf3c3	general transcription factor IIIC, polypeptide 3
ENSMUSG00000073678	1391.08	-0.191903	0.125069	0.0600895	0.206123	Pgap1	post-GPI attachment to proteins 1
ENSMUSG00000052331	1100.11	-0.590048	0.103619	1.33967377970994e-09	7.69521932593633e-08	Ankrd44	ankyrin repeat domain 44
ENSMUSG00000025982	7126.21	0.0280664	0.0766047	0.692897	0.855815	Sf3b1	splicing factor 3b, subunit 1
ENSMUSG00000025981	537.021	0.139125	0.0881221	0.0795639	0.248065	Coq10b	coenzyme Q10B
ENSMUSG00000101122	24.7651	0.0726402	0.177609	0.464838	0.705666	Gm17971	ribosomal protein S2 pseudogene
ENSMUSG00000025980	3341.16	0.169879	0.0979753	0.0487597	0.178818	Hspd1	heat shock protein 1 (chaperonin)
ENSMUSG00000073676	982.495	0.10015	0.0967995	0.239398	0.48941	Hspe1	heat shock protein 1 (chaperonin 10)
ENSMUSG00000025979	1612.54	0.168919	0.0867112	0.0312175	0.130295	Mob4	MOB family member 4, phocein
ENSMUSG00000025978	351.824	-0.12979	0.117216	0.180343	0.413023	Rftn2	raftlin family member 2
ENSMUSG00000046994	373.189	0.0747951	0.118526	0.440675	0.685973	Mars2	methionine-tRNA synthetase 2 (mitochondrial)
ENSMUSG00000100215	11.3647	0.0315961	0.1892	0.676909	0.846869	Gm8292	predicted gene 8292
ENSMUSG00000038349	193.182	-0.299268	0.175122	0.0200609	0.0943659	Plcl1	phospholipase C-like 1
ENSMUSG00000038331	44.1755	-1.27975	0.312095	2.07030844461187e-06	5.32578928950503e-05	Satb2	special AT-rich sequence binding protein 2
ENSMUSG00000087022	9.82364	-0.11795	0.228496	0.158508	0.383036	9130024F11Rik	RIKEN cDNA 9130024F11 gene
ENSMUSG00000097519	4.46185	-0.0478133	0.203306	0.381862	NA	4930558J18Rik	RIKEN cDNA 4930558J18 gene
ENSMUSG00000038323	175.464	0.00478605	0.115234	0.960255	0.983873	1700066M21Rik	RIKEN cDNA 1700066M21 gene
ENSMUSG00000048495	142.474	0.196806	0.140976	0.0725654	0.233614	Tyw5	tRNA-yW synthesizing protein 5
ENSMUSG00000025971	355.221	0.273916	0.100099	0.00210148	0.0174734	Maip1	matrix AAA peptidase interacting protein 1
ENSMUSG00000038305	222.475	-0.350563	0.128176	0.00133135	0.0122267	Spats2l	spermatogenesis associated, serine-rich 2-like
ENSMUSG00000054770	454.593	0.0102385	0.0848982	0.895879	0.957596	Kctd18	potassium channel tetramerisation domain containing 18
ENSMUSG00000026039	114.218	0.344634	0.182548	0.0108181	0.060618	Sgo2a	shugoshin 2A
ENSMUSG00000063558	1243.59	0.0639505	0.129801	0.527855	0.75142	Aox1	aldehyde oxidase 1
ENSMUSG00000064294	265.855	0.0084109	0.158984	0.933258	0.972102	Aox3	aldehyde oxidase 3
ENSMUSG00000038242	1127.59	0.925759	0.670077	0.00438452	0.0309055	Aox4	aldehyde oxidase 4
ENSMUSG00000079554	10.7109	-0.0638918	0.197184	0.416826	0.663706	Aox2	aldehyde oxidase 2
ENSMUSG00000051223	5280.01	0.453935	0.10538	2.56101502828826e-06	6.40115323827294e-05	Bzw1	basic leucine zipper and W2 domains 1
ENSMUSG00000026034	4702.75	-0.0841372	0.0765043	0.233772	0.482788	Clk1	CDC-like kinase 1
ENSMUSG00000026035	407.405	0.0944807	0.10536	0.295835	0.551171	Ppil3	peptidylprolyl isomerase (cyclophilin)-like 3
ENSMUSG00000026036	393.105	0.287881	0.104237	0.00177997	0.0153555	Nif3l1	Ngg1 interacting factor 3-like 1 (S. pombe)
ENSMUSG00000026037	565.802	0.0216286	0.0935707	0.7949	0.910708	Orc2	origin recognition complex, subunit 2
ENSMUSG00000038174	1092.35	-0.0866736	0.0895328	0.279584	0.534894	Fam126b	family with sequence similarity 126, member B
ENSMUSG00000026032	1214.82	0.00195308	0.119909	0.98407	0.993266	Ndufb3	NADH:ubiquinone oxidoreductase subunit B3
ENSMUSG00000047528	76.5997	-0.0659652	0.169235	0.514226	0.741932	Flacc1	flagellum associated containing coiled-coil domains 1
ENSMUSG00000102059	110.469	0.0487028	0.122231	0.620046	0.813794	Gm20257	caspase 8 pseudogene
ENSMUSG00000026031	1821.49	-0.150838	0.105263	0.0953444	0.277017	Cflar	CASP8 and FADD-like apoptosis regulator
ENSMUSG00000026029	940.785	-0.000108397	0.0909693	0.986307	0.993883	Casp8	caspase 8
ENSMUSG00000026028	1783.83	0.0151633	0.0885023	0.85092	0.936312	Trak2	trafficking protein, kinesin binding 2
ENSMUSG00000026027	515.32	-0.0445516	0.0968763	0.600037	0.799625	Stradb	STE20-related kinase adaptor beta
ENSMUSG00000038079	179.659	-0.0387578	0.117002	0.686729	0.852409	Tmem237	transmembrane protein 237
ENSMUSG00000079550	15.4629	0.00244658	0.179417	0.978205	0.991227	Mpp4	membrane protein, palmitoylated 4 (MAGUK p55 subfamily member 4)
ENSMUSG00000026024	713.319	-0.0323701	0.0941852	0.697517	0.858769	Als2	alsin Rho guanine nucleotide exchange factor
ENSMUSG00000026023	47.4019	-0.0435376	0.174203	0.644776	0.828195	Cdk15	cyclin-dependent kinase 15
ENSMUSG00000041075	2092.87	-0.160748	0.122781	0.10856	0.301219	Fzd7	frizzled class receptor 7
ENSMUSG00000047361	405.227	-0.635126	0.22445	0.00035481	0.00419065	Gm973	predicted gene 973
ENSMUSG00000026021	1565.12	0.158386	0.098336	0.066709	0.220597	Sumo1	small ubiquitin-like modifier 1
ENSMUSG00000026020	1494.67	0.531152	0.220272	0.00140136	0.0127244	Nop58	NOP58 ribonucleoprotein
ENSMUSG00000067336	3983.16	-0.159487	0.0956636	0.0594979	0.204625	Bmpr2	bone morphogenetic protein receptor, type II (serine/threonine kinase)
ENSMUSG00000041040	1020.61	-0.220735	0.0809396	0.00299684	0.0229432	Fam117b	family with sequence similarity 117, member B
ENSMUSG00000026018	27.6069	-0.0785256	0.188813	0.40397	0.653249	Ica1l	islet cell autoantigen 1-like
ENSMUSG00000026019	463.381	0.372004	0.155912	0.0031276	0.0235826	Wdr12	WD repeat domain 12
ENSMUSG00000026017	270.227	-0.266614	0.119973	0.00864974	0.0512282	Carf	calcium response factor
ENSMUSG00000082609	17.1733	0.0592835	0.189087	0.495248	0.728207	Gm15464	predicted gene 15464
ENSMUSG00000073664	1511.8	-0.32632	0.0919476	0.000102104	0.0015072	Nbeal1	neurobeachin like 1
ENSMUSG00000049439	427.842	-0.160312	0.143611	0.140302	0.354796	Cyp20a1	cytochrome P450, family 20, subfamily a, polypeptide 1
ENSMUSG00000026782	446.225	-0.283292	0.0912137	0.000624117	0.00660771	Abi2	abl interactor 2
ENSMUSG00000026014	1339.62	-0.130075	0.101347	0.139148	0.353236	Raph1	Ras association (RalGDS/AF-6) and pleckstrin homology domains 1
ENSMUSG00000026012	95.0326	-0.0790779	0.165479	0.448215	0.693043	Cd28	CD28 antigen
ENSMUSG00000026011	57.8831	-0.254962	0.215907	0.055785	0.195787	Ctla4	cytotoxic T-lymphocyte-associated protein 4
ENSMUSG00000081382	3.89269	-0.0814173	0.219587	0.130547	NA	Rpl18-ps1	ribosomal protein L18, pseudogene 1
ENSMUSG00000026009	193.337	-0.0510552	0.166773	0.607389	0.803698	Icos	inducible T cell co-stimulator
ENSMUSG00000052062	504.951	-1.38293	0.112198	4.1059674062209e-36	6.32866442878847e-33	Pard3b	par-3 family cell polarity regulator beta
ENSMUSG00000025969	2285.82	-0.0125729	0.0785386	0.861775	0.940752	Nrp2	neuropilin 2
ENSMUSG00000040865	1407.75	-0.186166	0.0857455	0.0166514	0.0828136	Ino80d	INO80 complex subunit D
ENSMUSG00000084799	63.292	-0.0792234	0.146099	0.449499	0.693876	Ino80dos	INO80 complex subunit D, opposite strand
ENSMUSG00000025968	2687.39	0.0303043	0.0778413	0.673736	0.844419	Ndufs1	NADH:ubiquinone oxidoreductase core subunit S1
ENSMUSG00000025967	8904.82	0.378076	0.11722	0.000266748	0.00333137	Eef1b2	eukaryotic translation elongation factor 1 beta 2
ENSMUSG00000064602	9.63495	0.00742764	0.187657	0.920084	0.966582	Snora41	small nucleolar RNA, H/ACA box 41
ENSMUSG00000046856	108.017	0.213199	0.226904	0.0916991	0.270981	Gpr1	G protein-coupled receptor 1
ENSMUSG00000027520	46.1449	-0.0521695	0.167457	0.599982	0.799625	Zdbf2	zinc finger, DBF-type containing 2
ENSMUSG00000025964	1125.34	-0.425642	0.131812	0.000189612	0.00251223	Adam23	a disintegrin and metallopeptidase domain 23
ENSMUSG00000025962	372.065	0.0873487	0.0940664	0.29495	0.55055	Fastkd2	FAST kinase domains 2
ENSMUSG00000044689	5.3438	-0.0070622	0.195877	0.891979	0.955446	Gm13749	predicted gene 13749
ENSMUSG00000025959	910.059	-0.0269314	0.0750674	0.673592	0.844419	Klf7	Kruppel-like factor 7 (ubiquitous)
ENSMUSG00000025958	1440.39	-0.153365	0.0841435	0.0448562	0.168733	Creb1	cAMP responsive element binding protein 1
ENSMUSG00000025956	314.862	0.0144389	0.107547	0.875184	0.947832	Mettl21a	methyltransferase like 21A
ENSMUSG00000087213	8.18604	0.0998529	0.223673	0.160954	0.386624	2810408I11Rik	RIKEN cDNA 2810408I11 gene
ENSMUSG00000070871	276.123	0.0345198	0.11384	0.715404	0.867156	Ccnyl1	cyclin Y-like 1
ENSMUSG00000045005	340.993	0.0485053	0.133012	0.633572	0.822066	Fzd5	frizzled class receptor 5
ENSMUSG00000051344	631.899	-0.307321	0.106057	0.00088232	0.00875504	Plekhm3	pleckstrin homology domain containing, family M, member 3
ENSMUSG00000084416	55.4187	-0.133952	0.182225	0.230494	0.479067	Rpl10a-ps1	ribosomal protein L10A, pseudogene 1
ENSMUSG00000025955	51.9102	-0.233502	0.292323	0.065291	0.218298	Akr1cl	aldo-keto reductase family 1, member C-like
ENSMUSG00000044816	6.17776	1.09622	0.970407	0.00581086	0.0380317	D630023F18Rik	RIKEN cDNA D630023F18 gene
ENSMUSG00000025950	3952.94	-0.000524713	0.0977364	0.997618	0.998575	Idh1	isocitrate dehydrogenase 1 (NADP+), soluble
ENSMUSG00000025949	1216.9	-0.159641	0.089942	0.0475516	0.175552	Pikfyve	phosphoinositide kinase, FYVE type zinc finger containing
ENSMUSG00000015222	1434.04	0.0182126	0.131745	0.858117	0.939323	Map2	microtubule-associated protein 2
ENSMUSG00000055567	9.00235	-0.0961429	0.220441	0.180622	0.413318	Unc80	unc-80, NALCN activator
ENSMUSG00000026005	840.651	0.157566	0.0867218	0.0443605	0.167413	Rpe	ribulose-5-phosphate-3-epimerase
ENSMUSG00000026004	615.695	-0.160827	0.105807	0.0770449	0.242846	Kansl1l	KAT8 regulatory NSL complex subunit 1-like
ENSMUSG00000082057	3.32581	-0.0395509	0.203456	0.381928	NA	Gm15789	heat shock protein 1 (chaperonin) pseudogene
ENSMUSG00000026003	3138.76	0.0445103	0.0928698	0.598939	0.798816	Acadl	acyl-Coenzyme A dehydrogenase, long-chain
ENSMUSG00000082769	4.59975	-0.0153596	0.197902	0.750004	NA	Gm15793	predicted gene 15793
ENSMUSG00000061816	18142.4	0.0928987	0.151088	0.388376	0.639663	Myl1	myosin, light polypeptide 1
ENSMUSG00000026000	1172.03	-0.0878033	0.107332	0.335688	0.590872	Lancl1	LanC (bacterial lantibiotic synthetase component C)-like 1
ENSMUSG00000062209	7.26075	-0.13122	0.255147	0.0524175	0.187585	Erbb4	erb-b2 receptor tyrosine kinase 4
ENSMUSG00000025997	798.089	-0.681798	0.157515	1.2564184637818e-06	3.51569075735374e-05	Ikzf2	IKAROS family zinc finger 2
ENSMUSG00000026196	63.3162	0.155934	0.183198	0.177697	0.409699	Bard1	BRCA1 associated RING domain 1
ENSMUSG00000050296	5776.3	0.437306	0.136986	0.000213637	0.00277381	Abca12	ATP-binding cassette, sub-family A (ABC1), member 12
ENSMUSG00000026192	1016.75	0.0442885	0.087344	0.574974	0.783361	Atic	5-aminoimidazole-4-carboxamide ribonucleotide formyltransferase/IMP cyclohydrolase
ENSMUSG00000026193	20848	-0.0569671	0.152771	0.579917	0.786259	Fn1	fibronectin 1
ENSMUSG00000073652	4.92761	0.0187837	0.19699	0.723945	NA	Apol7d	apolipoprotein L 7d
ENSMUSG00000101848	2.9597	-0.0505028	0.206823	0.277417	NA	4933417E11Rik	RIKEN cDNA 4933417E11 gene
ENSMUSG00000039395	1319.69	0.232362	0.124089	0.0239235	0.107478	Mreg	melanoregulin
ENSMUSG00000118790	2.78091	-0.00619862	0.198258	0.888875	NA	Gm25939	predicted gene, 25939
ENSMUSG00000026189	184.678	-0.053931	0.10958	0.556028	0.770198	Pecr	peroxisomal trans-2-enoyl-CoA reductase
ENSMUSG00000026188	3.90968	-0.0330626	0.200865	0.49432	NA	Tmem169	transmembrane protein 169
ENSMUSG00000026187	368.12	-0.203403	0.120577	0.0420576	0.160989	Xrcc5	X-ray repair complementing defective repair in Chinese hamster cells 5
ENSMUSG00000039372	2.84371	-0.00138412	0.198286	0.973811	NA	Marchf4	membrane associated ring-CH-type finger 4
ENSMUSG00000039354	519.116	-0.194296	0.0991191	0.0255517	0.112391	Smarcal1	SWI/SNF related matrix associated, actin dependent regulator of chromatin, subfamily a-like 1
ENSMUSG00000046330	9814.81	0.236326	0.123208	0.0216585	0.0994878	Rpl37a	ribosomal protein L37a
ENSMUSG00000039323	1406.29	0.41877	0.106261	1.4136264652725e-05	0.000280842	Igfbp2	insulin-like growth factor binding protein 2
ENSMUSG00000026185	17077.9	-0.182601	0.112013	0.0552349	0.194531	Igfbp5	insulin-like growth factor binding protein 5
ENSMUSG00000100301	5.2544	-0.0381755	0.20174	0.447959	NA	6030407O03Rik	RIKEN cDNA 6030407O03 gene
ENSMUSG00000055322	11308.7	-0.139206	0.0883144	0.0791908	0.247302	Tns1	tensin 1
ENSMUSG00000061815	56.7983	-0.037893	0.166175	0.697203	0.858611	Rufy4	RUN and FYVE domain containing 4
ENSMUSG00000026180	46.9058	2.73649	0.311577	1.04818482339996e-19	2.85106271964788e-17	Cxcr2	chemokine (C-X-C motif) receptor 2
ENSMUSG00000006304	6091.7	0.147037	0.0803629	0.0459086	0.171471	Arpc2	actin related protein 2/3 complex, subunit 2
ENSMUSG00000006299	2798.35	0.188253	0.0658776	0.00246641	0.0197398	Aamp	angio-associated migratory protein
ENSMUSG00000026179	1085.75	0.0671136	0.0937548	0.420182	0.667066	Pnkd	paroxysmal nonkinesiogenic dyskinesia
ENSMUSG00000006301	3647.95	-0.0608041	0.0779619	0.397066	0.64747	Tmbim1	transmembrane BAX inhibitor motif containing 1
ENSMUSG00000073650	21.3425	0.061581	0.184532	0.502605	0.73348	Catip	ciliogenesis associated TTC17 interacting protein
ENSMUSG00000026177	449.476	-0.106574	0.146857	0.317032	0.573198	Slc11a1	solute carrier family 11 (proton-coupled divalent metal ion transporters), member 1
ENSMUSG00000026176	3039.58	-0.0843822	0.0775621	0.237891	0.487755	Ctdsp1	CTD (carboxy-terminal domain, RNA polymerase II, polypeptide A) small phosphatase 1
ENSMUSG00000026175	3.4316	-0.0363396	0.201061	0.475489	NA	Vil1	villin 1
ENSMUSG00000033364	524.22	-0.168689	0.107233	0.0664171	0.220074	Usp37	ubiquitin specific peptidase 37
ENSMUSG00000026174	795.431	0.134323	0.0899104	0.0953175	0.276982	Cnot9	CCR4-NOT transcription complex, subunit 9
ENSMUSG00000026173	77.7917	0.0166306	0.176009	0.853579	0.937574	Plcd4	phospholipase C, delta 4
ENSMUSG00000026135	581.447	-0.00820613	0.0807479	0.909781	0.962276	Zfp142	zinc finger protein 142
ENSMUSG00000026172	250.405	0.0548325	0.114833	0.564394	0.776137	Bcs1l	BCS1-like (yeast)
ENSMUSG00000026171	562.493	0.241888	0.0939107	0.00406746	0.0292452	Rnf25	ring finger protein 25
ENSMUSG00000033276	32.8349	-0.159939	0.224936	0.149016	0.368145	Stk36	serine/threonine kinase 36
ENSMUSG00000033257	942.949	0.045261	0.101169	0.606847	0.803395	Ttll4	tubulin tyrosine ligase-like family, member 4
ENSMUSG00000026170	1239.41	-0.0699119	0.128857	0.484807	0.719489	Cyp27a1	cytochrome P450, family 27, subfamily a, polypeptide 1
ENSMUSG00000006542	90.1095	0.00614703	0.177059	0.945798	0.977401	Prkag3	protein kinase, AMP-activated, gamma 3 non-catalytic subunit
ENSMUSG00000033227	145.334	-0.141032	0.151329	0.199204	0.438316	Wnt6	wingless-type MMTV integration site family, member 6
ENSMUSG00000026167	381.975	0.157746	0.167079	0.16721	0.395336	Wnt10a	wingless-type MMTV integration site family, member 10A
ENSMUSG00000006538	2.85282	-0.0392535	0.203351	0.388731	NA	Ihh	Indian hedgehog
ENSMUSG00000026162	109.933	-0.365449	0.163747	0.00460897	0.0321568	Nhej1	non-homologous end joining factor 1
ENSMUSG00000026205	86.8891	0.552213	0.236741	0.00169355	0.0147268	Slc23a3	solute carrier family 23 (nucleobase transporters), member 3
ENSMUSG00000033159	1577.4	0.174852	0.0998758	0.0443142	0.167307	Cnppd1	cyclin Pas1/PHO80 domain containing 1
ENSMUSG00000049339	1813.5	0.0427662	0.0817633	0.568177	0.778761	Retreg2	reticulophagy regulator family member 2
ENSMUSG00000026197	568.482	0.18738	0.0938332	0.024925	0.110608	Zfand2b	zinc finger, AN1 type domain 2B
ENSMUSG00000026198	12.3008	-0.0794577	0.204487	0.317255	0.573268	Abcb6	ATP-binding cassette, sub-family B (MDR/TAP), member 6
ENSMUSG00000033124	797.53	0.215522	0.10653	0.0194795	0.0925966	Atg9a	autophagy related 9A
ENSMUSG00000026199	598.9	-0.0593384	0.0908595	0.465143	0.705911	Ankzf1	ankyrin repeat and zinc finger domain containing 1
ENSMUSG00000026200	311.793	-0.0238088	0.0977126	0.780318	0.903172	Glb1l	galactosidase, beta 1-like
ENSMUSG00000026201	830.985	0.0294717	0.0818936	0.694729	0.856899	Stk16	serine/threonine kinase 16
ENSMUSG00000026202	4473.32	0.823992	0.123277	1.79580080948749e-12	1.66075658861403e-10	Tuba4a	tubulin, alpha 4A
ENSMUSG00000026203	1533.17	0.095711	0.0945928	0.249894	0.501967	Dnajb2	DnaJ heat shock protein family (Hsp40) member B2
ENSMUSG00000026204	2.42982	0.00967277	0.200086	0.795649	NA	Ptprn	protein tyrosine phosphatase, receptor type, N
ENSMUSG00000026209	1143.04	-0.00899612	0.0749021	0.891784	0.955443	Dnpep	aspartyl aminopeptidase
ENSMUSG00000026208	18290.4	0.169149	0.124196	0.10108	0.287805	Des	desmin
ENSMUSG00000085653	37.1757	0.0217049	0.169733	0.819576	0.921563	Gm15179	predicted gene 15179
ENSMUSG00000026207	1362.89	-0.00605824	0.114966	0.949312	0.978516	Speg	SPEG complex locus
ENSMUSG00000033021	833.965	-0.0193316	0.0776766	0.78691	0.906632	Gmppa	GDP-mannose pyrophosphorylase A
ENSMUSG00000032997	782.726	0.00328881	0.114545	0.97339	0.990025	Chpf	chondroitin polymerizing factor
ENSMUSG00000026211	709.882	-0.19785	0.123708	0.0513194	0.184598	Obsl1	obscurin-like 1
ENSMUSG00000051703	16.1169	0.0418958	0.186113	0.615211	0.809815	Tmem198	transmembrane protein 198
ENSMUSG00000032968	83.1436	0.0317647	0.153555	0.753992	0.88848	Inha	inhibin alpha
ENSMUSG00000026213	747.09	0.0674611	0.0895282	0.398302	0.648486	Stk11ip	serine/threonine kinase 11 interacting protein
ENSMUSG00000006576	341.609	-0.239853	0.109581	0.0112116	0.0623107	Slc4a3	solute carrier family 4 (anion exchanger), member 3
ENSMUSG00000026235	970.225	0.0457693	0.11554	0.633755	0.822073	Epha4	Eph receptor A4
ENSMUSG00000004872	39.8007	-0.384842	0.354518	0.0227487	0.103229	Pax3	paired box 3
ENSMUSG00000032908	588.783	1.48721	0.473476	6.77223619601275e-05	0.00106968	Sgpp2	sphingosine-1-phosphate phosphatase 2
ENSMUSG00000026245	867.067	0.209023	0.0782694	0.00382776	0.0278077	Farsb	phenylalanyl-tRNA synthetase, beta subunit
ENSMUSG00000012187	26.8227	-0.0356649	0.189321	0.639712	0.825514	Mogat1	monoacylglycerol O-acyltransferase 1
ENSMUSG00000032883	479.894	-0.202538	0.141249	0.0631901	0.213473	Acsl3	acyl-CoA synthetase long-chain family member 3
ENSMUSG00000079470	164.443	-0.446687	0.149466	0.0004007	0.00463209	Utp14b	UTP14B small subunit processome component
ENSMUSG00000047330	98.9153	-0.204837	0.174936	0.0894936	0.267368	Kcne4	potassium voltage-gated channel, Isk-related subfamily, gene 4
ENSMUSG00000054702	236.143	-0.0241069	0.105613	0.788737	0.907583	Ap1s3	adaptor-related protein complex AP-1, sigma 3
ENSMUSG00000073643	1050.63	0.00686642	0.0702746	0.917694	0.965391	Wdfy1	WD repeat and FYVE domain containing 1
ENSMUSG00000026248	495.314	0.0930029	0.0952775	0.269288	0.523683	Mrpl44	mitochondrial ribosomal protein L44
ENSMUSG00000026249	994.521	0.0544788	0.10582	0.548049	0.764573	Serpine2	serine (or cysteine) peptidase inhibitor, clade E, member 2
ENSMUSG00000043230	26.102	0.620372	0.342006	0.00421504	0.0300429	Fam124b	family with sequence similarity 124, member B
ENSMUSG00000004364	3765.81	0.0996431	0.10043	0.254992	0.507678	Cul3	cullin 3
ENSMUSG00000090637	22.5259	3.01682	0.522753	5.82269769219127e-10	3.58988721715899e-08	Gm6189	GLE1 RNA export mediator pseudogene
ENSMUSG00000038608	1293.69	-0.274339	0.135131	0.0127142	0.0681628	Dock10	dedicator of cytokinesis 10
ENSMUSG00000055980	1479.03	-0.166651	0.135074	0.116149	0.315045	Irs1	insulin receptor substrate 1
ENSMUSG00000026142	582.287	-0.441691	0.0839674	2.40709405852328e-08	1.05003801194449e-06	Rhbdd1	rhomboid domain containing 1
ENSMUSG00000067158	354.782	-0.262491	0.168227	0.0331734	0.136138	Col4a4	collagen, type IV, alpha 4
ENSMUSG00000079465	144.501	-0.240158	0.184493	0.0566303	0.197778	Col4a3	collagen, type IV, alpha 3
ENSMUSG00000026150	1807.31	0.0936002	0.071413	0.160745	0.386372	Mff	mitochondrial fission factor
ENSMUSG00000026159	1832.38	0.00715323	0.0938118	0.931478	0.971392	Agfg1	ArfGAP with FG repeats 1
ENSMUSG00000038496	38.113	0.164113	0.204178	0.159203	0.383965	Slc19a3	solute carrier family 19, member 3
ENSMUSG00000026166	60.1492	0.516049	0.342595	0.00872092	0.0515837	Ccl20	chemokine (C-C motif) ligand 20
ENSMUSG00000026163	10.4123	-0.159275	0.270394	0.0716295	0.231416	Sphkap	SPHK1 interactor, AKAP domain containing
ENSMUSG00000045658	900.995	-0.275052	0.13526	0.0124651	0.0671193	Pid1	phosphotyrosine interaction domain containing 1
ENSMUSG00000036766	2.51541	-0.00153601	0.198969	0.969117	NA	Dner	delta/notch-like EGF repeat containing
ENSMUSG00000026219	6589.36	0.106538	0.0780999	0.139678	0.353997	Trip12	thyroid hormone receptor interactor 12
ENSMUSG00000073633	72.1498	-0.0420611	0.137562	0.682541	0.849891	Fbxo36	F-box protein 36
ENSMUSG00000026220	382.382	-0.171694	0.151352	0.124812	0.329414	Slc16a14	solute carrier family 16 (monocarboxylic acid transporters), member 14
ENSMUSG00000052477	19.7926	-0.161461	0.26369	0.0870627	0.262646	C130026I21Rik	RIKEN cDNA C130026I21 gene
ENSMUSG00000061852	2.08524	-0.0271774	0.202785	0.44498	NA	Gm53056	Sp100 pseudogene
ENSMUSG00000089844	8.35957	-0.125015	0.245449	0.0810036	0.251256	A530032D15Rik	RIKEN cDNA A530032D15Rik gene
ENSMUSG00000072109	10.0951	-0.0748413	0.20446	0.324141	0.57876	A530040E14Rik	RIKEN cDNA A530040E14 gene
ENSMUSG00000079457	2.38599	-0.0501395	0.210564	0.0913095	NA	Gm7609	predicted pseudogene 7609
ENSMUSG00000118607	42.0061	-0.134539	0.189739	0.225492	0.472645	Gm7592	predicted gene 7592
ENSMUSG00000070034	486.208	-0.108573	0.137722	0.307347	0.563455	Sp110	Sp110 nuclear body protein
ENSMUSG00000070031	379.329	-0.0393244	0.129292	0.693259	0.856034	Sp140	Sp140 nuclear body protein
ENSMUSG00000026222	1449.24	-0.341423	0.154402	0.00548432	0.0363707	Sp100	nuclear antigen Sp100
ENSMUSG00000052760	136.4	-0.283018	0.172257	0.025028	0.110932	A630001G21Rik	RIKEN cDNA A630001G21 gene
ENSMUSG00000036707	3730.1	0.124173	0.0839524	0.10371	0.2925	Cab39	calcium binding protein 39
ENSMUSG00000026223	3078.39	0.0116644	0.090755	0.885924	0.95301	Itm2c	integral membrane protein 2C
ENSMUSG00000049608	84.5021	-0.0372509	0.179578	0.673777	0.844419	Gpr55	G protein-coupled receptor 55
ENSMUSG00000026226	2.84594	0.034708	0.202482	0.434959	NA	Spata3	spermatogenesis associated 3
ENSMUSG00000026227	13.204	0.0206074	0.192271	0.757564	0.890153	2810459M11Rik	RIKEN cDNA 2810459M11 gene
ENSMUSG00000026229	2499.61	0.130808	0.0848057	0.0891169	0.266414	Psmd1	proteasome (prosome, macropain) 26S subunit, non-ATPase, 1
ENSMUSG00000026228	15.0568	0.153101	0.246986	0.118443	0.319207	Htr2b	5-hydroxytryptamine (serotonin) receptor 2B
ENSMUSG00000062590	168.507	-0.395712	0.126896	0.000326987	0.00392469	Armc9	armadillo repeat containing 9
ENSMUSG00000079445	27.1008	0.0761821	0.189405	0.414526	0.662439	B3gnt7	UDP-GlcNAc:betaGal beta-1,3-N-acetylglucosaminyltransferase 7
ENSMUSG00000026234	9298.47	0.400926	0.159926	0.00203531	0.0170571	Ncl	nucleolin
ENSMUSG00000026238	12854.9	0.106821	0.127239	0.239166	0.489338	Ptma	prothymosin alpha
ENSMUSG00000026239	426.898	-0.126149	0.0998339	0.146714	0.365025	Pde6d	phosphodiesterase 6D, cGMP-specific, rod, delta
ENSMUSG00000026240	358.083	0.00703966	0.0892648	0.931855	0.971605	Cops7b	COP9 signalosome subunit 7B
ENSMUSG00000026241	21.3958	-0.105543	0.223022	0.174783	0.406079	Nppc	natriuretic peptide type C
ENSMUSG00000053333	344.853	-0.907942	0.127528	7.5532661963531e-14	8.4669825192574e-12	Dis3l2	DIS3 like 3'-5' exoribonuclease 2
ENSMUSG00000084106	22.8789	-0.0412788	0.176519	0.654201	0.833561	Gm6136	ribosomal protein L6 pseudogene
ENSMUSG00000101940	21.0067	-0.00242112	0.171891	0.977812	0.991209	Akp-ps1	alkaline phosphatase pseudogene 1
ENSMUSG00000026251	17.344	0.0246107	0.178916	0.779283	0.90279	Chrnd	cholinergic receptor, nicotinic, delta polypeptide
ENSMUSG00000026254	1502.67	0.105312	0.0726981	0.120048	0.322172	Eif4e2	eukaryotic translation initiation factor 4E member 2
ENSMUSG00000026255	287.254	-0.433098	0.34164	0.015363	0.0780427	Efhd1	EF hand domain containing 1
ENSMUSG00000048000	1800.1	-0.0118811	0.085135	0.876785	0.948551	Gigyf2	GRB10 interacting GYF protein 2
ENSMUSG00000079436	8.88057	0.0522091	0.198387	0.451106	0.695259	Kcnj13	potassium inwardly-rectifying channel, subfamily J, member 13
ENSMUSG00000026259	152.428	-0.569127	0.171914	9.13657445641097e-05	0.00136502	Ngef	neuronal guanine nucleotide exchange factor
ENSMUSG00000079434	1049.8	0.196296	0.126537	0.0576356	0.200085	Neu2	neuraminidase 2
ENSMUSG00000026288	1158.84	-0.183661	0.0890581	0.0217978	0.0999185	Inpp5d	inositol polyphosphate-5-phosphatase D
ENSMUSG00000026289	985.073	-0.0401646	0.0794181	0.581685	0.787675	Atg16l1	autophagy related 16-like 1 (S. cerevisiae)
ENSMUSG00000087968	2.07395	0.00652809	0.200083	0.85867	NA	Gm25395	predicted gene, 25395
ENSMUSG00000089281	3.21177	-0.0296712	0.200467	0.530614	NA	Scarna6	small Cajal body-specific RNA 6
ENSMUSG00000056055	26.6774	-0.0794929	0.181937	0.420367	0.667066	Sag	S-antigen, retina and pineal gland (arrestin)
ENSMUSG00000070738	1923.15	-0.0956655	0.101562	0.27669	0.531436	Dgkd	diacylglycerol kinase, delta
ENSMUSG00000005501	809.078	-0.11832	0.0830359	0.117139	0.316847	Usp40	ubiquitin specific peptidase 40
ENSMUSG00000090124	133.241	-0.118822	0.167858	0.278872	0.534415	Ugt1a7c	UDP glucuronosyltransferase 1 family, polypeptide A7C
ENSMUSG00000090145	21.4617	0.0183681	0.175482	0.838721	0.929788	Ugt1a6b	UDP glucuronosyltransferase 1 family, polypeptide A6B
ENSMUSG00000054545	57.471	0.0212573	0.146129	0.835017	0.92806	Ugt1a6a	UDP glucuronosyltransferase 1 family, polypeptide A6A
ENSMUSG00000081984	82.2817	0.533168	0.243649	0.0024622	0.0197232	Dnajb3	DnaJ heat shock protein family (Hsp40) member B3
ENSMUSG00000089960	870.729	0.408975	0.192017	0.00462668	0.0322438	Ugt1a1	UDP glucuronosyltransferase 1 family, polypeptide A1
ENSMUSG00000079429	16.0929	-0.115643	0.214586	0.217922	0.463067	Mroh2a	maestro heat-like repeat family member 2A
ENSMUSG00000044783	2590.24	0.0905075	0.077326	0.203572	0.443627	A730008H23Rik	RIKEN cDNA A730008H23 gene
ENSMUSG00000099553	3.06674	-0.0208657	0.199223	0.649317	NA	Gm29538	predicted gene 29538
ENSMUSG00000062310	2.48727	-0.0361418	0.203327	0.39389	NA	Glrp1	glutamine repeat protein 1
ENSMUSG00000049866	2116.74	-0.12325	0.128225	0.224923	0.471944	Arl4c	ADP-ribosylation factor-like 4C
ENSMUSG00000036206	605.574	-0.172908	0.123468	0.0860952	0.260838	Sh3bp4	SH3-domain binding protein 4
ENSMUSG00000055013	916.114	-0.633599	0.072388	2.17991937943398e-19	5.44862011378527e-17	Agap1	ArfGAP with GTPase domain, ankyrin repeat and PH domain 1
ENSMUSG00000067081	68.7251	0.0354459	0.150256	0.728125	0.874374	Asb18	ankyrin repeat and SOCS box-containing 18
ENSMUSG00000044337	1270.97	-0.317302	0.230494	0.0281487	0.120434	Ackr3	atypical chemokine receptor 3
ENSMUSG00000034432	1054.4	0.0512624	0.0803138	0.487169	0.721374	Cops8	COP9 signalosome subunit 8
ENSMUSG00000048126	12369.6	-0.510875	0.205601	0.00128861	0.011917	Col6a3	collagen, type VI, alpha 3
ENSMUSG00000026303	123.035	-0.0413958	0.147758	0.685674	0.851728	Mlph	melanophilin
ENSMUSG00000026304	24.4048	-0.053482	0.192364	0.500635	0.731995	Rab17	RAB17, member RAS oncogene family
ENSMUSG00000026305	2601.6	0.0336215	0.100767	0.701279	0.860708	Lrrfip1	leucine rich repeat (in FLII) interacting protein 1
ENSMUSG00000070732	4.2296	0.0360176	0.200711	0.487609	NA	Rbm44	RNA binding motif protein 44
ENSMUSG00000034353	642.28	0.0172932	0.0996495	0.842914	0.932004	Ramp1	receptor (calcitonin) activity modifying protein 1
ENSMUSG00000034343	1009.82	0.197635	0.0781974	0.00615143	0.0397127	Ube2f	ubiquitin-conjugating enzyme E2F (putative)
ENSMUSG00000026307	374.618	-0.0605223	0.10481	0.499803	0.731357	Scly	selenocysteine lyase
ENSMUSG00000049515	2.60719	-0.018652	0.199636	0.666776	NA	Espnl	espin-like
ENSMUSG00000026308	249.447	-0.123406	0.150121	0.259111	0.511594	Klhl30	kelch-like 30
ENSMUSG00000047443	28.5687	0.254162	0.306008	0.056035	0.196404	Erfe	erythroferrone
ENSMUSG00000026309	1094.84	-0.0410832	0.0835406	0.587449	0.791974	Ilkap	integrin-linked kinase-associated serine/threonine phosphatase 2C
ENSMUSG00000067071	252.716	-0.0419054	0.107254	0.645058	0.828195	Hes6	hairy and enhancer of split 6
ENSMUSG00000055866	1216.7	0.046829	0.162533	0.644487	0.828078	Per2	period circadian clock 2
ENSMUSG00000034292	185.099	-0.0797673	0.109599	0.389049	0.6402	Traf3ip1	TRAF3 interacting protein 1
ENSMUSG00000026311	351.654	-0.273028	0.140747	0.0155518	0.078807	Asb1	ankyrin repeat and SOCS box-containing 1
ENSMUSG00000007805	338.855	-0.243559	0.169751	0.0464719	0.172981	Twist2	twist basic helix-loop-helix transcription factor 2
ENSMUSG00000026313	860.984	-0.161599	0.0872917	0.0397257	0.154363	Hdac4	histone deacetylase 4
ENSMUSG00000026260	2245.32	0.216723	0.0768035	0.00232483	0.0188349	Ndufa10	NADH:ubiquinone oxidoreductase subunit A10
ENSMUSG00000073616	1058.16	0.299674	0.159179	0.0145718	0.0751801	Cops9	COP9 signalosome subunit 9
ENSMUSG00000044055	5.78549	0.114619	0.238894	0.085335	0.259598	Otos	otospiralin
ENSMUSG00000034220	2163.3	-0.0416683	0.0861549	0.592107	0.794966	Gpc1	glypican 1
ENSMUSG00000034212	7.13175	-0.0882102	0.217119	0.196996	0.435339	Ankmy1	ankyrin repeat and MYND domain containing 1
ENSMUSG00000047067	207.75	0.19432	0.140017	0.0748157	0.238256	Dusp28	dual specificity phosphatase 28
ENSMUSG00000097251	26.0274	0.0409871	0.170321	0.670571	0.842912	5033417F24Rik	RIKEN cDNA 5033417F24 gene
ENSMUSG00000026269	2725.29	0.0686233	0.0920904	0.403499	0.652771	Rnpepl1	arginyl aminopeptidase (aminopeptidase B)-like 1
ENSMUSG00000100632	10.5963	-0.0704779	0.202832	0.347335	0.602472	9430060I03Rik	RIKEN cDNA 9430060I03 gene
ENSMUSG00000026270	550.797	0.00858698	0.0966856	0.920419	0.966582	Capn10	calpain 10
ENSMUSG00000026271	178.151	-0.0647267	0.121533	0.508233	0.737624	Gpr35	G protein-coupled receptor 35
ENSMUSG00000014602	298.95	-0.0521535	0.118805	0.589089	0.793087	Kif1a	kinesin family member 1A
ENSMUSG00000034159	241.825	0.622174	0.127545	1.08558270737222e-07	4.12298516541204e-06	Mab21l4	mab-21-like 4
ENSMUSG00000084989	20.2705	-0.200389	0.29729	0.0646726	0.216936	Crocc2	ciliary rootlet coiled-coil, rootletin family member 2
ENSMUSG00000047793	2818.1	-0.266832	0.130382	0.012877	0.0688761	Sned1	sushi, nidogen and EGF-like domains 1
ENSMUSG00000026273	281.097	0.086691	0.103236	0.330551	0.585733	Mterf4	mitochondrial transcription termination factor 4
ENSMUSG00000100351	2.04436	-0.0119795	0.2008	0.729235	NA	Gm7867	60S ribosomal protein L17 pseudogene
ENSMUSG00000026274	133.453	0.498748	0.218248	0.00226187	0.0183811	Pask	PAS domain containing serine/threonine kinase
ENSMUSG00000026275	944.783	0.00305505	0.0768489	0.966667	0.986477	Ppp1r7	protein phosphatase 1, regulatory subunit 7
ENSMUSG00000034107	198.611	-0.115391	0.175068	0.290599	0.545899	Ano7	anoctamin 7
ENSMUSG00000034088	9682.05	0.0243919	0.0798937	0.737493	0.880901	Hdlbp	high density lipoprotein (HDL) binding protein
ENSMUSG00000026276	63.4938	-0.0456846	0.145202	0.656376	0.835075	Septin2	septin 2
ENSMUSG00000034066	304.112	-0.182709	0.121113	0.0673965	0.22225	Farp2	FERM, RhoGEF and pleckstrin domain protein 2
ENSMUSG00000026277	2033.49	0.0442241	0.0680385	0.490801	0.7242	Stk25	serine/threonine kinase 25 (yeast)
ENSMUSG00000026278	735.135	0.115496	0.123819	0.255249	0.507753	Bok	BCL2-related ovarian killer
ENSMUSG00000026279	669.75	0.139601	0.0895776	0.0821384	0.25329	Thap4	THAP domain containing 4
ENSMUSG00000026280	1037.3	0.0775639	0.0686746	0.229516	0.478001	Atg4b	autophagy related 4B, cysteine peptidase
ENSMUSG00000026281	562.591	0.109071	0.0815859	0.143351	0.35976	Dtymk	deoxythymidylate kinase
ENSMUSG00000026283	533.726	0.00514915	0.0786032	0.94481	0.97677	Ing5	inhibitor of growth family, member 5
ENSMUSG00000073609	346.751	-0.0854245	0.104259	0.339803	0.595226	D2hgdh	D-2-hydroxyglutarate dehydrogenase
ENSMUSG00000026285	13.0514	0.0635634	0.192753	0.45313	0.696654	Pdcd1	programmed cell death 1
ENSMUSG00000051185	746.027	-0.0427477	0.0851969	0.579574	0.786148	Fam174a	family with sequence similarity 174, member A
ENSMUSG00000081051	214.219	-0.0934031	0.139332	0.367152	0.620735	Gm15427	predicted pseudogene 15427
ENSMUSG00000040710	695.195	-0.167398	0.134809	0.123833	0.328282	St8sia4	ST8 alpha-N-acetyl-neuraminide alpha-2,8-sialyltransferase 4
ENSMUSG00000040693	24.8258	-0.0161795	0.173727	0.857865	0.939315	Slco4c1	solute carrier organic anion transporter family, member 4C1
ENSMUSG00000097814	8.52903	0.0279566	0.189587	0.70504	0.862462	Panct2	pluripotency-associated noncoding transcript 2
ENSMUSG00000044768	414.57	-0.0306318	0.0994182	0.7234	0.871503	Macir	macrophage immunometabolism regulator
ENSMUSG00000040648	862.309	-0.13502	0.0813481	0.0693042	0.226355	Ppip5k2	diphosphoinositol pentakisphosphate kinase 2
ENSMUSG00000026333	158.491	-0.0484027	0.117102	0.613694	0.80841	Gin1	gypsy retrotransposon integrase 1
ENSMUSG00000026335	3069.6	-0.472567	0.1014	4.60947578275971e-07	1.46741590495566e-05	Pam	peptidylglycine alpha-amidating monooxygenase
ENSMUSG00000089706	26.4781	-0.316592	0.329177	0.0366607	0.146043	B230216N24Rik	RIKEN cDNA B230216N24 gene
ENSMUSG00000100182	8.7509	0.0735131	0.203059	0.341169	0.596522	1810006J02Rik	RIKEN cDNA 1810006J02 gene
ENSMUSG00000047496	310.357	-0.300319	0.161493	0.0156078	0.0789482	Rnf152	ring finger protein 152
ENSMUSG00000056536	598.175	-0.56595	0.110826	3.74743517128042e-08	1.55758563883152e-06	Pign	phosphatidylinositol glycan anchor biosynthesis, class N
ENSMUSG00000026319	1178.83	0.0723804	0.0865726	0.355403	0.61013	Relch	RAB11 binding and LisH domain, coiled-coil and HEAT repeat containing
ENSMUSG00000026321	405.745	-0.270154	0.163026	0.0268946	0.116409	Tnfrsf11a	tumor necrosis factor receptor superfamily, member 11a, NFKB activator
ENSMUSG00000099843	74.4556	0.118623	0.162578	0.281177	0.536427	Gm7160	predicted gene 7160
ENSMUSG00000038866	1076.46	-0.00626872	0.0879882	0.936224	0.97344	Zcchc2	zinc finger, CCHC domain containing 2
ENSMUSG00000101583	2.9155	0.015196	0.19971	0.716602	NA	Gm20753	predicted gene, 20753
ENSMUSG00000044340	640.85	-0.399986	0.109587	4.06121998158446e-05	0.000696812	Phlpp1	PH domain and leucine rich repeat protein phosphatase 1
ENSMUSG00000057329	497.259	-0.256036	0.111502	0.00770193	0.0469374	Bcl2	B cell leukemia/lymphoma 2
ENSMUSG00000009905	1556.64	0.266902	0.112025	0.00574788	0.0377129	Kdsr	3-ketodihydrosphingosine reductase
ENSMUSG00000009907	2816.91	0.171023	0.0958065	0.0438588	0.166125	Vps4b	vacuolar protein sorting 4B
ENSMUSG00000067006	6348.76	0.534461	0.130046	4.7685217597846e-06	0.000110111	Serpinb5	serine (or cysteine) peptidase inhibitor, clade B, member 5
ENSMUSG00000059956	321.819	2.08917	0.588079	1.47608680386165e-05	0.000290444	Serpinb12	serine (or cysteine) peptidase inhibitor, clade B (ovalbumin), member 12
ENSMUSG00000048775	13.5786	0.0618916	0.192468	0.462038	0.703363	Serpinb13	serine (or cysteine) peptidase inhibitor, clade B (ovalbumin), member 13
ENSMUSG00000084228	2.3012	0.0630652	0.213356	0.135719	NA	Gm8080	serine (or cysteine) peptidase inhibitor, clade B (ovalbumin), member 3D pseudogene
ENSMUSG00000044594	28.1951	5.3161	0.816756	1.76134531739201e-11	1.35741012460345e-09	Serpinb3a	serine (or cysteine) peptidase inhibitor, clade B (ovalbumin), member 3A
ENSMUSG00000073602	122.449	0.74852	0.343786	0.00156194	0.0138096	Serpinb3b	serine (or cysteine) peptidase inhibitor, clade B (ovalbumin), member 3B
ENSMUSG00000026327	796.87	0.181313	0.217321	0.148233	0.367079	Serpinb11	serine (or cysteine) peptidase inhibitor, clade B (ovalbumin), member 11
ENSMUSG00000067001	2458.39	0.322206	0.131091	0.00341046	0.0252825	Serpinb7	serine (or cysteine) peptidase inhibitor, clade B, member 7
ENSMUSG00000062345	1971.85	-0.00452682	0.146804	0.987448	0.994289	Serpinb2	serine (or cysteine) peptidase inhibitor, clade B, member 2
ENSMUSG00000092572	402.586	0.138676	0.170058	0.219189	0.464544	Serpinb10	serine (or cysteine) peptidase inhibitor, clade B (ovalbumin), member 10
ENSMUSG00000026315	2496.22	0.255348	0.111063	0.00777394	0.0472672	Serpinb8	serine (or cysteine) peptidase inhibitor, clade B, member 8
ENSMUSG00000047216	385.611	-0.0891178	0.111194	0.339491	0.594849	Cdh19	cadherin 19, type 2
ENSMUSG00000038702	852.372	-0.119054	0.0805282	0.106238	0.297094	Dsel	dermatan sulfate epimerase-like
ENSMUSG00000026374	1449.83	0.0426863	0.0728696	0.530698	0.753339	Tsn	translin
ENSMUSG00000026377	736.712	0.374893	0.123949	0.000494968	0.00546563	Nifk	nucleolar protein interacting with the FHA domain of MKI67
ENSMUSG00000064302	1899.9	-0.049811	0.0855631	0.518816	0.744859	Clasp1	CLIP associating protein 1
ENSMUSG00000026380	49.6168	-0.565008	0.287085	0.00348429	0.0256857	Tfcp2l1	transcription factor CP2-like 1
ENSMUSG00000048402	328.102	-0.129776	0.152535	0.235636	0.485042	Gli2	GLI-Kruppel family member GLI2
ENSMUSG00000037035	1058.23	0.163656	0.142127	0.131879	0.341563	Inhbb	inhibin beta-B
ENSMUSG00000004451	867.929	0.0397302	0.0854505	0.60889	0.804488	Ralb	v-ral simian leukemia viral oncogene B
ENSMUSG00000098923	344.363	0.0273228	0.108893	0.76727	0.895653	Tmem185b	transmembrane protein 185B
ENSMUSG00000101731	2.05146	0.0262132	0.202528	0.465407	NA	3830432H09Rik	RIKEN cDNA 3830432H09 gene
ENSMUSG00000026383	409.073	0.0591007	0.108141	0.520791	0.746339	Epb41l5	erythrocyte membrane protein band 4.1 like 5
ENSMUSG00000026384	1078.95	-0.230465	0.105662	0.0121281	0.0658026	Ptpn4	protein tyrosine phosphatase, non-receptor type 4
ENSMUSG00000036975	463.757	-0.486292	0.111236	1.73281507267496e-06	4.63152421736938e-05	Tmem177	transmembrane protein 177
ENSMUSG00000036962	2.24722	-0.00827945	0.200248	0.817547	NA	Cfap221	cilia and flagella associated protein 221
ENSMUSG00000026387	19.9939	0.0602986	0.189981	0.484295	0.719231	Sctr	secretin receptor
ENSMUSG00000050777	100.99	0.239749	0.195947	0.0616417	0.209658	Tmem37	transmembrane protein 37
ENSMUSG00000026385	3355.31	0.0525083	0.132248	0.606172	0.802961	Dbi	diazepam binding inhibitor
ENSMUSG00000026388	30.3192	-0.202957	0.231004	0.100729	0.287246	3110009E18Rik	RIKEN cDNA 3110009E18 gene
ENSMUSG00000026389	1762.48	-0.184758	0.128308	0.0739924	0.236285	Steap3	STEAP family member 3
ENSMUSG00000026390	33.2766	0.0358115	0.181323	0.681919	0.849632	Marco	macrophage receptor with collagenous structure
ENSMUSG00000058665	143.018	-0.463335	0.170049	0.000804562	0.00812735	En1	engrailed 1
ENSMUSG00000003721	3905.54	0.228448	0.127249	0.028628	0.122033	Insig2	insulin induced gene 2
ENSMUSG00000026339	770.208	-0.296867	0.0808449	7.57185429891569e-05	0.00117491	Ccdc93	coiled-coil domain containing 93
ENSMUSG00000001674	651.466	0.253792	0.116596	0.0105683	0.0595117	Ddx18	DEAD box helicase 18
ENSMUSG00000026341	6534.67	0.0536293	0.0686992	0.407725	0.656906	Actr3	ARP3 actin-related protein 3
ENSMUSG00000026342	2106.89	0.0781433	0.0811361	0.29313	0.548426	Slc35f5	solute carrier family 35, member F5
ENSMUSG00000026343	1.92989	-0.0352615	0.205287	0.271146	NA	Gpr39	G protein-coupled receptor 39
ENSMUSG00000026344	36.4532	-1.2897	0.262409	5.3714994057323e-08	2.14632700247235e-06	Lypd1	Ly6/Plaur domain containing 1
ENSMUSG00000049690	85.4316	-2.09537	0.241554	2.2236285436117e-19	5.48376447235227e-17	Nckap5	NCK-associated protein 5
ENSMUSG00000036155	831.507	-0.440775	0.10328	3.12821547418378e-06	7.60308454802932e-05	Mgat5	mannoside acetylglucosaminyltransferase 5
ENSMUSG00000099471	10.9119	0.0486381	0.198274	0.46845	0.708131	Gm8451	predicted gene 8451
ENSMUSG00000026347	5.26839	-0.112398	0.237395	0.0880288	NA	Tmem163	transmembrane protein 163
ENSMUSG00000102014	4.22472	0.00403456	0.195913	0.940079	NA	2900009J06Rik	RIKEN cDNA 2900009J06 gene
ENSMUSG00000026349	1873.95	-0.0935299	0.0797799	0.200996	0.440646	Ccnt2	cyclin T2
ENSMUSG00000051590	9.41482	-0.00177496	0.192717	0.975372	0.990464	Map3k19	mitogen-activated protein kinase kinase kinase 19
ENSMUSG00000036104	1457.87	-0.0822867	0.0690852	0.20426	0.444575	Rab3gap1	RAB3 GTPase activating protein subunit 1
ENSMUSG00000036086	101.953	-0.500552	0.224304	0.00254101	0.0201624	Zranb3	zinc finger, RAN-binding domain containing 3
ENSMUSG00000058603	39.4642	-0.0575049	0.17398	0.554047	0.768536	Rpl28-ps1	ribosomal protein L28, pseudogene 1
ENSMUSG00000056211	1252.08	-0.134258	0.0873251	0.0877468	0.263778	R3hdm1	R3H domain containing 1
ENSMUSG00000026353	2685.65	0.277468	0.11796	0.00620981	0.0400197	Ubxn4	UBX domain protein 4
ENSMUSG00000026354	5.25078	0.0234976	0.197897	0.653123	NA	Lct	lactase
ENSMUSG00000026355	1113.65	0.13908	0.0989879	0.108524	0.301219	Mcm6	minichromosome maintenance complex component 6
ENSMUSG00000026356	1484.34	0.0409236	0.0769744	0.566195	0.777692	Dars	aspartyl-tRNA synthetase
ENSMUSG00000045382	207.958	0.0243034	0.165435	0.81083	0.917816	Cxcr4	chemokine (C-X-C motif) receptor 4
ENSMUSG00000042581	2.40977	-0.0663584	0.2169	0.0573506	NA	Thsd7b	thrombospondin, type I, domain containing 7B
ENSMUSG00000026399	2164.45	-0.0041807	0.104164	0.957469	0.982706	Cd55	CD55 molecule, decay accelerating factor for complement
ENSMUSG00000026405	1.9284	0.000917082	0.199869	0.980924	NA	C4bp	complement component 4 binding protein
ENSMUSG00000026409	531.025	0.0769224	0.115464	0.421091	0.667436	Pfkfb2	6-phosphofructo-2-kinase/fructose-2,6-biphosphatase 2
ENSMUSG00000046404	1263.85	0.682378	0.13649	5.37278007214909e-08	2.14632700247235e-06	Yod1	YOD1 deubiquitinase
ENSMUSG00000042510	1364.75	0.7462	0.184699	4.00578560458013e-06	9.46245345367996e-05	AA986860	expressed sequence AA986860
ENSMUSG00000100106	84.099	-0.0769729	0.147546	0.464812	0.705666	Gm28856	predicted gene 28856
ENSMUSG00000026415	119.799	-0.0311608	0.160966	0.75419	0.888503	Fcamr	Fc receptor, IgA, IgM, high affinity
ENSMUSG00000026417	18.6137	-0.511435	0.488315	0.0132397	0.0703398	Pigr	polymeric immunoglobulin receptor
ENSMUSG00000042474	2.7965	0.00608119	0.199597	0.87519	NA	Fcmr	Fc fragment of IgM receptor
ENSMUSG00000026416	12.4968	0.00215848	0.202146	0.927165	0.969629	Il20	interleukin 20
ENSMUSG00000016524	2.74942	0.00317992	0.199394	0.936038	NA	Il19	interleukin 19
ENSMUSG00000016529	13.93	-0.0489115	0.187188	0.561492	0.774103	Il10	interleukin 10
ENSMUSG00000016528	3534.59	0.0450169	0.0732873	0.511327	0.740155	Mapkapk2	MAP kinase-activated protein kinase 2
ENSMUSG00000016526	38.2624	1.38446	0.335629	1.93971085240658e-06	5.06021042681413e-05	Dyrk3	dual-specificity tyrosine-(Y)-phosphorylation regulated kinase 3
ENSMUSG00000026427	816.059	0.192822	0.0870831	0.0144126	0.0745876	Eif2d	eukaryotic translation initiation factor 2D
ENSMUSG00000026430	1160.8	-0.0402562	0.101496	0.64688	0.829453	Rassf5	Ras association (RalGDS/AF-6) domain family member 5
ENSMUSG00000042349	670.634	-0.109062	0.0889677	0.171856	0.402361	Ikbke	inhibitor of kappaB kinase epsilon
ENSMUSG00000026425	2428.51	-0.438772	0.102237	2.85547292729329e-06	7.07025800043061e-05	Srgap2	SLIT-ROBO Rho GTPase activating protein 2
ENSMUSG00000055184	29.3444	0.104228	0.188541	0.314211	0.570608	Fam72a	family with sequence similarity 72, member A
ENSMUSG00000004552	30.9966	0.024763	0.176477	0.783147	0.904479	Ctse	cathepsin E
ENSMUSG00000052688	1578.57	0.0155513	0.0834972	0.838698	0.929788	Rab7b	RAB7B, member RAS oncogene family
ENSMUSG00000042268	226.653	1.25678	0.251596	3.22895262436356e-08	1.3754203691825e-06	Slc26a9	solute carrier family 26, member 9
ENSMUSG00000042251	73.9103	-0.0978516	0.165818	0.360238	0.614608	Pm20d1	peptidase M20 domain containing 1
ENSMUSG00000013275	1553.54	0.134247	0.0843942	0.079689	0.24822	Slc41a1	solute carrier family 41, member 1
ENSMUSG00000026433	332.397	0.0781597	0.0990342	0.366579	0.620164	Rab29	RAB29, member RAS oncogene family
ENSMUSG00000026434	1524.44	0.0477344	0.0936892	0.567167	0.778283	Nucks1	nuclear casein kinase and cyclin-dependent kinase substrate 1
ENSMUSG00000026435	925.81	-0.0319828	0.113643	0.733588	0.877823	Slc45a3	solute carrier family 45, member 3
ENSMUSG00000026436	1472.65	-0.0524839	0.0816323	0.481681	0.717383	Elk4	ELK4, member of ETS oncogene family
ENSMUSG00000059149	149.365	0.085065	0.123559	0.391656	0.642594	Mfsd4a	major facilitator superfamily domain containing 4A
ENSMUSG00000026437	58.7919	0.109834	0.170266	0.312267	0.568698	Cdk18	cyclin-dependent kinase 18
ENSMUSG00000042115	23.6933	-0.00902425	0.170845	0.921477	0.966785	Klhdc8a	kelch domain containing 8A
ENSMUSG00000009772	350.112	0.224686	0.118912	0.0242944	0.108596	Nuak2	NUAK family, SNF1-like kinase, 2
ENSMUSG00000042066	490.019	-0.148932	0.100773	0.089216	0.266624	Tmcc2	transmembrane and coiled-coil domains 2
ENSMUSG00000042046	1556.46	-0.0904121	0.0774365	0.205245	0.445795	Dstyk	dual serine/threonine and tyrosine protein kinase
ENSMUSG00000097760	13.9977	-0.190109	0.273808	0.0848959	0.259286	6030442K20Rik	RIKEN cDNA 6030442K20 gene
ENSMUSG00000026439	804.305	-0.0440967	0.0910663	0.588272	0.792532	Rbbp5	retinoblastoma binding protein 5, histone lysine methyltransferase complex subunit
ENSMUSG00000048174	97.344	-0.18036	0.147455	0.104521	0.293758	Tmem81	transmembrane protein 81
ENSMUSG00000053024	12.7959	0.0318399	0.192231	0.651471	0.832098	Cntn2	contactin 2
ENSMUSG00000026442	177.657	-0.213379	0.162789	0.0702739	0.228659	Nfasc	neurofascin
ENSMUSG00000026443	46.0147	-0.0505407	0.159282	0.619442	0.813501	Lrrn2	leucine rich repeat protein 2, neuronal
ENSMUSG00000054387	3523.01	-0.187381	0.0747048	0.00639865	0.0408346	Mdm4	transformed mouse 3T3 cell double minute 4
ENSMUSG00000100228	5.17111	0.0514272	0.205883	0.312439	NA	Gm29257	predicted gene 29257
ENSMUSG00000026447	491.165	-0.069459	0.11484	0.464557	0.705455	Pik3c2b	phosphatidylinositol-4-phosphate 3-kinase catalytic subunit type 2 beta
ENSMUSG00000046062	2029.96	-0.0622585	0.0952812	0.458546	0.700468	Ppp1r15b	protein phosphatase 1, regulatory subunit 15B
ENSMUSG00000041757	1350.98	0.0106368	0.0866975	0.892918	0.955673	Plekha6	pleckstrin homology domain containing, family A member 6
ENSMUSG00000101693	4.73516	0.00957882	0.197928	0.838635	NA	Gm19461	predicted gene, 19461
ENSMUSG00000070644	9.96645	-0.0832244	0.210273	0.263636	0.516713	Etnk2	ethanolamine kinase 2
ENSMUSG00000070643	404.715	-0.0696784	0.0913805	0.392273	0.643273	Sox13	SRY (sex determining region Y)-box 13
ENSMUSG00000090553	798.605	0.27725	0.138729	0.0135744	0.0715715	Snrpe	small nuclear ribonucleoprotein E
ENSMUSG00000102976	336.714	-0.11405	0.127653	0.259742	0.512346	Zc3h11a	zinc finger CCCH type containing 11A
ENSMUSG00000094410	1886.95	-0.0534667	0.127734	0.592076	0.794966	Zbed6	zinc finger, BED type containing 6
ENSMUSG00000051998	81.3608	-0.0749423	0.170598	0.463835	0.704771	Lax1	lymphocyte transmembrane adaptor 1
ENSMUSG00000026463	5255.96	-0.36459	0.0907141	1.23282266424756e-05	0.000247582	Atp2b4	ATPase, Ca++ transporting, plasma membrane 4
ENSMUSG00000010311	8.20354	0.0177447	0.191065	0.795298	0.910814	Optc	opticin
ENSMUSG00000041577	3869.74	0.0821749	0.120722	0.402978	0.652326	Prelp	proline arginine-rich end leucine-rich repeat
ENSMUSG00000041559	779.915	-0.161189	0.180302	0.164757	0.391906	Fmod	fibromodulin
ENSMUSG00000020423	1833.48	0.262988	0.122319	0.0105338	0.0594005	Btg2	BTG anti-proliferation factor 2
ENSMUSG00000026450	1970.09	0.354629	0.162139	0.00548303	0.0363707	Chit1	chitinase 1 (chitotriosidase)
ENSMUSG00000064246	215.964	1.13699	0.236083	8.51514745947806e-08	3.29489889980138e-06	Chil1	chitinase-like 1
ENSMUSG00000042451	628.827	-0.0394971	0.184904	0.63615	0.823504	Mybph	myosin binding protein H
ENSMUSG00000042429	390.326	-0.0256955	0.153172	0.79819	0.911911	Adora1	adenosine A1 receptor
ENSMUSG00000026459	36.5636	0.103041	0.208462	0.259864	0.512469	Myog	myogenin
ENSMUSG00000026458	367.987	-0.401002	0.115496	9.37944630508846e-05	0.00139567	Ppfia4	protein tyrosine phosphatase, receptor type, f polypeptide (PTPRF), interacting protein (liprin), alpha 4
ENSMUSG00000042305	1338.2	0.171531	0.0857984	0.0273786	0.118068	Tmem183a	transmembrane protein 183A
ENSMUSG00000026456	835.121	0.144377	0.0781055	0.0447165	0.168447	Cyb5r1	cytochrome b5 reductase 1
ENSMUSG00000026457	4787.9	0.19284	0.0779041	0.00731848	0.0451359	Adipor1	adiponectin receptor 1
ENSMUSG00000026455	587.156	-0.118655	0.0940891	0.154612	0.377022	Klhl12	kelch-like 12
ENSMUSG00000042229	672.814	0.104312	0.0779359	0.146419	0.364808	Rabif	RAB interacting factor
ENSMUSG00000077202	3.64732	0.0149644	0.197692	0.762334	NA	Gm25612	predicted gene, 25612
ENSMUSG00000042207	2016.99	0.199459	0.0997343	0.0228966	0.103798	Kdm5b	lysine (K)-specific demethylase 5B
ENSMUSG00000073557	2778.77	-0.142748	0.103588	0.111452	0.306258	Ppp1r12b	protein phosphatase 1, regulatory subunit 12B
ENSMUSG00000026429	69.0822	0.42555	0.213239	0.00569314	0.0374334	Ube2t	ubiquitin-conjugating enzyme E2T
ENSMUSG00000042793	1171.39	-0.513825	0.180402	0.00046837	0.00524076	Lgr6	leucine-rich repeat-containing G protein-coupled receptor 6
ENSMUSG00000097993	70.7046	-0.214839	0.193745	0.0858409	0.260366	Ptprv	protein tyrosine phosphatase, receptor type, V
ENSMUSG00000031506	405.652	-0.141563	0.10318	0.112538	0.308082	Ptpn7	protein tyrosine phosphatase, non-receptor type 7
ENSMUSG00000026426	1063.11	0.0133373	0.071168	0.842204	0.931607	Arl8a	ADP-ribosylation factor-like 8A
ENSMUSG00000026424	73.6999	-0.201029	0.17251	0.0922971	0.271797	Gpr37l1	G protein-coupled receptor 37-like 1
ENSMUSG00000079139	141.65	0.0260334	0.117628	0.786931	0.906632	Gm4204	nucleosome assembly protein 1-like 1 pseudogene
ENSMUSG00000003051	25.4377	0.165807	0.240407	0.128688	0.336142	Elf3	E74-like factor 3
ENSMUSG00000041926	1119.23	0.0131803	0.105514	0.88482	0.952599	Rnpep	arginyl aminopeptidase (aminopeptidase B)
ENSMUSG00000062580	1174.91	0.079473	0.0934869	0.338708	0.594117	Timm17a	translocase of inner mitochondrial membrane 17a
ENSMUSG00000048096	789.789	0.0653307	0.123326	0.50888	0.737956	Lmod1	leiomodin 1 (smooth muscle)
ENSMUSG00000041889	633.931	-0.0302246	0.123182	0.755763	0.889167	Shisa4	shisa family member 4
ENSMUSG00000041879	1521.49	-0.0869141	0.0757701	0.21459	0.458995	Ipo9	importin 9
ENSMUSG00000009418	2335.39	-0.250464	0.102172	0.00527032	0.0353829	Nav1	neuron navigator 1
ENSMUSG00000026421	3230.82	-0.0316617	0.10113	0.715641	0.867156	Csrp1	cysteine and glycine-rich protein 1
ENSMUSG00000041801	2500.41	0.388115	0.109639	7.82774713085485e-05	0.00120752	Phlda3	pleckstrin homology like domain, family A, member 3
ENSMUSG00000026418	9.41685	0.0426784	0.194432	0.549485	0.765434	Tnni1	troponin I, skeletal, slow 1
ENSMUSG00000041782	3155.49	0.368737	0.185812	0.00777954	0.0472857	Lad1	ladinin
ENSMUSG00000026414	138.655	-0.482011	0.193615	0.00142695	0.0129123	Tnnt2	troponin T2, cardiac
ENSMUSG00000026413	15626.5	0.186119	0.132507	0.0780561	0.244714	Pkp1	plakophilin 1
ENSMUSG00000026411	420.859	-0.0964683	0.123898	0.325079	0.57987	Tmem9	transmembrane protein 9
ENSMUSG00000026407	3237.29	0.0397118	0.131323	0.703859	0.862048	Cacna1s	calcium channel, voltage-dependent, L type, alpha 1S subunit
ENSMUSG00000041642	493.079	-0.303753	0.170354	0.016971	0.0837594	Kif21b	kinesin family member 21B
ENSMUSG00000087230	17.1561	0.223507	0.30977	0.0607179	0.207816	Mroh3	maestro heat-like repeat family member 3
ENSMUSG00000041605	635.557	0.180528	0.168352	0.123686	0.327985	Inava	innate immunity activator
ENSMUSG00000041570	2111.21	0.0427161	0.0993715	0.61925	0.813353	Camsap2	calmodulin regulated spectrin-associated protein family, member 2
ENSMUSG00000097403	31.6648	0.0464751	0.173942	0.627097	0.818372	9230116N13Rik	RIKEN cDNA 9230116N13 gene
ENSMUSG00000026404	209.172	0.0607502	0.10979	0.512153	0.740634	Ddx59	DEAD box helicase 59
ENSMUSG00000041498	85.9516	0.0529555	0.133737	0.603095	0.801181	Kif14	kinesin family member 14
ENSMUSG00000041483	484.114	-0.0398903	0.0924245	0.627191	0.818436	Zfp281	zinc finger protein 281
ENSMUSG00000097113	25.8454	-0.0371836	0.180069	0.673781	0.844419	Gm19705	predicted gene, 19705
ENSMUSG00000026398	43.7742	0.0556025	0.165274	0.581459	0.787426	Nr5a2	nuclear receptor subfamily 5, group A, member 2
ENSMUSG00000026395	3221.92	-0.434688	0.0904621	2.62803716740003e-07	9.08564027069738e-06	Ptprc	protein tyrosine phosphatase, receptor type, C
ENSMUSG00000026394	2.1366	-0.0286435	0.202643	0.44603	NA	Atp6v1g3	ATPase, H+ transporting, lysosomal V1 subunit G3
ENSMUSG00000026393	3045.51	-0.0134457	0.0768301	0.84995	0.93593	Nek7	NIMA (never in mitosis gene a)-related expressed kinase 7
ENSMUSG00000079283	137.854	0.00508783	0.121425	0.959229	0.983582	2310009B15Rik	RIKEN cDNA 2310009B15 gene
ENSMUSG00000056268	760.952	-0.381024	0.107298	7.70114003474418e-05	0.00118898	Dennd1b	DENN/MADD domain containing 1B
ENSMUSG00000104900	3.57345	0.105273	0.2376	0.0484147	NA	4930596I21Rik	RIKEN cDNA 4930596I21 gene
ENSMUSG00000033964	828.529	0.0740012	0.110005	0.425631	0.672343	Zbtb41	zinc finger and BTB domain containing 41
ENSMUSG00000033952	332.23	0.0639141	0.127704	0.524812	0.748677	Aspm	abnormal spindle microtubule assembly
ENSMUSG00000026365	3051.2	-0.0472331	0.12823	0.635596	0.823017	Cfh	complement component factor h
ENSMUSG00000052726	41.2332	-0.163026	0.199067	0.161555	0.387514	Kcnt2	potassium channel, subfamily T, member 2
ENSMUSG00000101795	8.18235	0.0318912	0.192747	0.647034	0.829527	Gm5835	ribosomal protein L4 pseudogene
ENSMUSG00000026361	1137	-0.0461962	0.0960875	0.576093	0.784005	Cdc73	cell division cycle 73, Paf1/RNA polymerase II complex component
ENSMUSG00000033849	1129.6	-0.022971	0.142746	0.819981	0.921563	B3galt2	UDP-Gal:betaGlcNAc beta 1,3-galactosyltransferase, polypeptide 2
ENSMUSG00000018196	753.711	0.0811263	0.0973026	0.342531	0.597741	Glrx2	glutaredoxin 2 (thioltransferase)
ENSMUSG00000018199	1048.75	0.0496089	0.0844844	0.518747	0.744859	Ro60	Ro60, Y RNA binding protein
ENSMUSG00000018189	647.117	0.245568	0.134759	0.0240713	0.107828	Uchl5	ubiquitin carboxyl-terminal esterase L5
ENSMUSG00000026360	1026.5	-0.222153	0.107786	0.017065	0.0840347	Rgs2	regulator of G-protein signaling 2
ENSMUSG00000051079	8.84192	0.0978605	0.222608	0.165299	0.392624	Rgs13	regulator of G-protein signaling 13
ENSMUSG00000026358	91.5747	-0.0209913	0.143233	0.835772	0.928379	Rgs1	regulator of G-protein signaling 1
ENSMUSG00000026357	323.16	-0.0845669	0.129478	0.400492	0.650501	Rgs18	regulator of G-protein signaling 18
ENSMUSG00000056220	597.404	-0.261775	0.10813	0.00543836	0.036219	Pla2g4a	phospholipase A2, group IVA (cytosolic, calcium-dependent)
ENSMUSG00000097028	4.21923	0.0481952	0.205467	0.315437	NA	Ptgs2os	prostaglandin-endoperoxide synthase 2, opposite strand
ENSMUSG00000032487	66.494	0.742425	0.39886	0.002895	0.0223574	Ptgs2	prostaglandin-endoperoxide synthase 2
ENSMUSG00000097754	9.2038	-0.0768057	0.210724	0.253296	0.505772	Ptgs2os2	prostaglandin-endoperoxide synthase 2, opposite strand 2
ENSMUSG00000006010	1167.12	0.128794	0.0807147	0.0813046	0.252021	Odr4	odr4 GPCR localization factor homolog
ENSMUSG00000006005	4774.11	0.0521008	0.0840871	0.494328	0.727316	Tpr	translocated promoter region, nuclear basket protein
ENSMUSG00000006014	44.4655	0.673819	0.408937	0.00464627	0.0323333	Prg4	proteoglycan 4 (megakaryocyte stimulating factor, articular superficial zone protein)
ENSMUSG00000066842	1405.22	-0.50787	0.250252	0.0035978	0.0263962	Hmcn1	hemicentin 1
ENSMUSG00000023150	7544.56	-0.0332983	0.0943201	0.699637	0.859604	Ivns1abp	influenza virus NS1A binding protein
ENSMUSG00000052748	408.109	-0.023327	0.0979448	0.78486	0.905261	Swt1	SWT1 RNA endoribonuclease homolog (S. cerevisiae)
ENSMUSG00000053286	558.261	-0.0792669	0.0967584	0.350474	0.605571	Trmt1l	tRNA methyltransferase 1 like
ENSMUSG00000026484	914.757	0.00202738	0.0801629	0.978679	0.991394	Rnf2	ring finger protein 2
ENSMUSG00000026483	1733.77	-0.355856	0.0684149	4.76136922563186e-08	1.92851492441545e-06	Niban1	niban apoptosis regulator 1
ENSMUSG00000100594	31.1664	0.12595	0.203765	0.229933	0.478559	2810414N06Rik	RIKEN cDNA 2810414N06 gene
ENSMUSG00000043019	2686.7	0.106438	0.113011	0.25909	0.511594	Edem3	ER degradation enhancer, mannosidase alpha-like 3
ENSMUSG00000032666	1447.55	-0.610871	0.111707	4.70472060100738e-09	2.4038263048683e-07	1700025G04Rik	RIKEN cDNA 1700025G04 gene
ENSMUSG00000014980	214.974	0.0469608	0.104862	0.602078	0.800693	Tsen15	tRNA splicing endonuclease subunit 15
ENSMUSG00000032649	104.523	-0.201185	0.20024	0.10239	0.28984	Colgalt2	collagen beta(1-O)galactosyltransferase 2
ENSMUSG00000026482	1891.47	-0.192624	0.149145	0.0861233	0.260838	Rgl1	ral guanine nucleotide dissociation stimulator,-like 1
ENSMUSG00000008475	4765.94	0.231171	0.0690517	0.000380837	0.0044582	Arpc5	actin related protein 2/3 complex, subunit 5
ENSMUSG00000026480	803.864	-0.141763	0.109013	0.127435	0.333953	Ncf2	neutrophil cytosolic factor 2
ENSMUSG00000042772	1659.47	0.0534412	0.0790687	0.463143	0.704118	Smg7	SMG7 nonsense mediated mRNA decay factor
ENSMUSG00000042751	24.245	-0.146437	0.226353	0.161715	0.387697	Nmnat2	nicotinamide nucleotide adenylyltransferase 2
ENSMUSG00000026479	1057.47	-0.229779	0.144366	0.040629	0.156982	Lamc2	laminin, gamma 2
ENSMUSG00000026478	7274.14	-0.229342	0.138654	0.0360738	0.144639	Lamc1	laminin, gamma 1
ENSMUSG00000042708	7.01229	-0.0287586	0.1926	0.670793	0.842921	Shcbp1l	Shc SH2-domain binding protein 1-like
ENSMUSG00000042699	2993.06	0.114251	0.0983018	0.184454	0.41861	Dhx9	DEAH (Asp-Glu-Ala-His) box polypeptide 9
ENSMUSG00000042684	535.68	0.309141	0.245297	0.0339581	0.138254	Npl	N-acetylneuraminate pyruvate lyase
ENSMUSG00000099858	7.95705	-0.000491977	0.190271	0.99277	0.996541	Gm6652	predicted gene 6652
ENSMUSG00000042671	4.94862	0.0471759	0.201977	0.415174	NA	Rgs8	regulator of G-protein signaling 8
ENSMUSG00000026475	87.7506	-0.0283271	0.162444	0.773663	0.899413	Rgs16	regulator of G-protein signaling 16
ENSMUSG00000066800	989.938	0.101992	0.0986728	0.240031	0.490126	Rnasel	ribonuclease L (2', 5'-oligoisoadenylate synthetase-dependent)
ENSMUSG00000042641	14.0557	-0.291346	0.419305	0.0324358	0.133884	Rgsl1	regulator of G-protein signaling like 1
ENSMUSG00000045968	45.4352	-0.0915696	0.178044	0.375986	0.628262	Teddm2	transmembrane epididymal family member 2
ENSMUSG00000026473	12397.9	0.0709038	0.123147	0.442038	0.687343	Glul	glutamate-ammonia ligase (glutamine synthetase)
ENSMUSG00000004110	227.444	-1.67679	0.172622	1.25726454327018e-23	6.11956973482245e-21	Cacna1e	calcium channel, voltage-dependent, R type, alpha 1E subunit
ENSMUSG00000096950	22.0409	0.0605976	0.176289	0.533698	0.755387	Gm9530	predicted gene 9530
ENSMUSG00000056708	1116.43	0.425525	0.105861	9.99047090548141e-06	0.000205773	Ier5	immediate early response 5
ENSMUSG00000026471	588.898	-0.0784788	0.105047	0.382702	0.634384	Mr1	major histocompatibility complex, class I-related
ENSMUSG00000026470	1380.08	-0.0743371	0.0768079	0.294525	0.550034	Stx6	syntaxin 6
ENSMUSG00000033722	298.511	-0.624862	0.141161	9.17251663995021e-07	2.66334172327345e-05	BC034090	cDNA sequence BC034090
ENSMUSG00000026469	1076.58	-0.293991	0.0700416	8.76908461536601e-06	0.000183476	Xpr1	xenotropic and polytropic retrovirus receptor 1
ENSMUSG00000073535	10.0659	-0.101431	0.223308	0.167242	0.395361	Gm5532	predicted gene 5532
ENSMUSG00000033701	1158.18	0.149332	0.124276	0.138824	0.352655	Acbd6	acyl-Coenzyme A binding domain containing 6
ENSMUSG00000033684	3509.28	0.334522	0.110817	0.000609462	0.00649344	Qsox1	quiescin Q6 sulfhydryl oxidase 1
ENSMUSG00000033671	2534.39	-0.0843783	0.107118	0.353462	0.608832	Cep350	centrosomal protein 350
ENSMUSG00000026466	2778.8	-0.00319598	0.0825773	0.965459	0.985983	Tor1aip1	torsin A interacting protein 1
ENSMUSG00000050565	2754.43	0.0291959	0.0815027	0.696418	0.858114	Tor1aip2	torsin A interacting protein 2
ENSMUSG00000060985	5.69506	0.0553893	0.20371	0.365371	0.619052	Tdrd5	tudor domain containing 5
ENSMUSG00000026601	5.05133	-0.0385031	0.198697	0.515056	NA	Axdnd1	axonemal dynein light chain domain containing 1
ENSMUSG00000078193	34.0215	0.0779114	0.192787	0.392555	0.64338	Gm2000	ribosomal protein L35 pseudogene
ENSMUSG00000026600	4642.73	0.364353	0.190415	0.00864526	0.051218	Soat1	sterol O-acyltransferase 1
ENSMUSG00000101523	12.3108	0.0282182	0.187946	0.712063	0.865487	Csnk2a1-ps3	casein kinase 2, alpha 1 polypeptide, pseudogene 3
ENSMUSG00000026596	1254.56	0.0503344	0.106689	0.581079	0.787174	Abl2	v-abl Abelson murine leukemia viral oncogene 2 (arg, Abelson-related gene)
ENSMUSG00000060519	892.682	-0.196124	0.0927489	0.01786	0.0867487	Tor3a	torsin family 3, member A
ENSMUSG00000033557	2434.97	0.0448203	0.0703625	0.497359	0.729806	Fam20b	FAM20B, glycosaminoglycan xylosylkinase
ENSMUSG00000026594	961.767	-0.201888	0.119024	0.0417703	0.160121	Ralgps2	Ral GEF with PH domain and SH3 binding motif 2
ENSMUSG00000033544	794.599	-0.165661	0.131517	0.112008	0.307227	Angptl1	angiopoietin-like 1
ENSMUSG00000070565	1032.34	-0.0345657	0.082041	0.644313	0.828078	Rasal2	RAS protein activator like 2
ENSMUSG00000049881	344.5	0.0697612	0.103303	0.434065	0.680664	2810025M15Rik	RIKEN cDNA 2810025M15 gene
ENSMUSG00000033488	297.691	0.0670418	0.123424	0.497605	0.729931	Cryzl2	crystallin zeta like 2
ENSMUSG00000026589	439.343	-0.172736	0.150925	0.122056	0.32553	Sec16b	SEC16 homolog B (S. cerevisiae)
ENSMUSG00000004031	3.40791	-0.0197251	0.201203	0.593195	NA	Brinp2	bone morphogenic protein/retinoic acid inducible neural-specific 2
ENSMUSG00000026587	7.04725	-0.00350556	0.191121	0.955939	0.981958	Astn1	astrotactin 1
ENSMUSG00000073530	688.348	-0.0332694	0.187681	0.667149	0.840764	Pappa2	pappalysin 2
ENSMUSG00000040782	1385.64	0.0548432	0.0753477	0.433401	0.68023	Cop1	COP1, E3 ubiquitin ligase
ENSMUSG00000015829	13.6954	-0.97329	0.683155	0.00434454	0.0306939	Tnr	tenascin R
ENSMUSG00000090394	1001.71	-0.0538083	0.131893	0.593713	0.795747	4930523C07Rik	RIKEN cDNA 4930523C07 gene
ENSMUSG00000026725	162.337	-0.012425	0.191839	0.844342	0.932745	Tnn	tenascin N
ENSMUSG00000058267	715.072	0.14697	0.0980397	0.0876931	0.263778	Mrps14	mitochondrial ribosomal protein S14
ENSMUSG00000014226	1209.26	0.318314	0.121301	0.0022104	0.0180901	Cacybp	calcyclin binding protein
ENSMUSG00000026721	1042.35	-0.375069	0.101118	4.32578991715032e-05	0.000732691	Rabgap1l	RAB GTPase activating protein 1-like
ENSMUSG00000118401	2.60186	-0.00519811	0.198397	0.904895	NA	Gpr52	G protein-coupled receptor 52
ENSMUSG00000040423	1677.01	-0.142981	0.0970149	0.0908623	0.269682	Rc3h1	RING CCCH (C3H) domains 1
ENSMUSG00000026715	11.2093	-0.0866296	0.203687	0.309441	0.565821	Serpinc1	serine (or cysteine) peptidase inhibitor, clade C (antithrombin), member 1
ENSMUSG00000043467	877.004	-0.355585	0.101468	0.000102732	0.00151468	Zbtb37	zinc finger and BTB domain containing 37
ENSMUSG00000053332	3004.72	0.221078	0.0849316	0.0043191	0.0305726	Gas5	growth arrest specific 5
ENSMUSG00000026709	293.005	-0.0437005	0.103517	0.622969	0.815142	Dars2	aspartyl-tRNA synthetase 2 (mitochondrial)
ENSMUSG00000026708	138.643	0.112833	0.140326	0.287034	0.542317	Cenpl	centromere protein L
ENSMUSG00000026705	595.681	-0.23659	0.0963654	0.00582264	0.038069	Klhl20	kelch-like 20
ENSMUSG00000026701	3156.42	0.149452	0.0903961	0.0649211	0.217493	Prdx6	peroxiredoxin 6
ENSMUSG00000026700	2.67158	0.0987657	0.236166	0.0223283	NA	Tnfsf4	tumor necrosis factor (ligand) superfamily, member 4
ENSMUSG00000066755	17.4763	-0.0567329	0.195713	0.457255	0.699478	Tnfsf18	tumor necrosis factor (ligand) superfamily, member 18
ENSMUSG00000000817	18.5331	0.0250931	0.185968	0.750539	0.887424	Fasl	Fas ligand (TNF superfamily, member 6)
ENSMUSG00000040297	1157.24	0.0795961	0.0983209	0.355637	0.610336	Suco	SUN domain containing ossification factor
ENSMUSG00000026698	530.337	0.127522	0.0923505	0.120982	0.323743	Pigc	phosphatidylinositol glycan anchor biosynthesis, class C
ENSMUSG00000040265	262.578	-0.56419	0.12867	1.26714387784092e-06	3.5403463994782e-05	Dnm3	dynamin 3
ENSMUSG00000078190	392.706	-0.1808	0.151975	0.107948	0.300331	Dnm3os	dynamin 3, opposite strand
ENSMUSG00000026694	432.083	0.0745739	0.103945	0.40601	0.655342	Eef1aknmt	EEF1A lysine and N-terminal methyltransferase
ENSMUSG00000026696	922.814	-0.108954	0.0694028	0.0929829	0.273034	Vamp4	vesicle-associated membrane protein 4
ENSMUSG00000026697	1394.67	-0.360813	0.153276	0.00352856	0.0259603	Myoc	myocilin
ENSMUSG00000040225	5929.64	0.105073	0.111386	0.27115	0.525287	Prrc2c	proline-rich coiled-coil 2C
ENSMUSG00000026692	15.4008	0.132149	0.229772	0.16059	0.38615	Fmo4	flavin containing monooxygenase 4
ENSMUSG00000040181	1320.11	0.158957	0.14111	0.141739	0.35741	Fmo1	flavin containing monooxygenase 1
ENSMUSG00000040170	1516.68	0.366298	0.261496	0.0200344	0.0942653	Fmo2	flavin containing monooxygenase 2
ENSMUSG00000095576	2.12304	-0.0227871	0.202866	0.450647	NA	Fmo6	flavin containing monooxygenase 6
ENSMUSG00000026586	3802.39	-0.208418	0.100902	0.0183486	0.0886097	Prrx1	paired related homeobox 1
ENSMUSG00000040124	251.683	0.00635973	0.103167	0.950441	0.979243	Gorab	golgin, RAB6-interacting
ENSMUSG00000026585	729.966	-0.338919	0.0890076	3.50601802921154e-05	0.000614666	Kifap3	kinesin-associated protein 3
ENSMUSG00000026584	777.16	0.0684682	0.0850885	0.37546	0.627801	Scyl3	SCY1-like 3 (S. cerevisiae)
ENSMUSG00000041406	87.0588	0.11526	0.16936	0.293053	0.548337	BC055324	cDNA sequence BC055324
ENSMUSG00000041396	73.6831	0.141612	0.157225	0.203437	0.443627	Mettl18	methyltransferase like 18
ENSMUSG00000026582	157.029	0.116359	0.174135	0.288621	0.543618	Sele	selectin, endothelial cell
ENSMUSG00000026581	95.5416	0.11109	0.182256	0.300874	0.556664	Sell	selectin, lymphocyte
ENSMUSG00000026580	311.07	0.161035	0.190724	0.166176	0.393949	Selp	selectin, platelet
ENSMUSG00000086593	2.55589	-0.00614691	0.19866	0.885683	NA	Gm16548	predicted gene 16548
ENSMUSG00000026579	487.2	-0.0158754	0.140574	0.874598	0.947605	F5	coagulation factor V
ENSMUSG00000040918	624.646	0.356673	0.120729	0.000699465	0.00723968	Slc19a2	solute carrier family 19 (thiamine transporter), member 2
ENSMUSG00000026578	294.527	0.260535	0.131581	0.0156506	0.0790696	Ccdc181	coiled-coil domain containing 181
ENSMUSG00000026577	1156.48	0.300551	0.111733	0.00207647	0.0173393	Blzf1	basic leucine zipper nuclear factor 1
ENSMUSG00000026575	172.179	-0.602262	0.152364	7.54675835739617e-06	0.00016137	Nme7	NME/NM23 family member 7
ENSMUSG00000026576	3181.06	0.238317	0.142277	0.0330867	0.135903	Atp1b1	ATPase, Na+/K+ transporting, beta 1 polypeptide
ENSMUSG00000026574	12487.2	-0.0634439	0.144172	0.52369	0.748305	Dpt	dermatopontin
ENSMUSG00000104117	25.9163	0.101083	0.189245	0.323399	0.578341	Gm20743	predicted gene, 20743
ENSMUSG00000026573	61.8028	0.0107527	0.152989	0.915801	0.964362	Xcl1	chemokine (C motif) ligand 1
ENSMUSG00000040848	3483.29	-0.00724314	0.0591897	0.89785	0.958314	Sft2d2	SFT2 domain containing 2
ENSMUSG00000040843	706.662	-0.071366	0.0722555	0.290542	0.545848	Tiprl	TIP41, TOR signalling pathway regulator-like (S. cerevisiae)
ENSMUSG00000040836	449.251	-0.110838	0.116403	0.24842	0.500248	Gpr161	G protein-coupled receptor 161
ENSMUSG00000026571	1606.72	-0.0888346	0.087093	0.256338	0.508958	Dcaf6	DDB1 and CUL4 associated factor 6
ENSMUSG00000026568	1849.56	0.0793251	0.112559	0.401783	0.651417	Mpc2	mitochondrial pyruvate carrier 2
ENSMUSG00000026567	4.37948	-0.0192034	0.196342	0.726417	NA	Adcy10	adenylate cyclase 10
ENSMUSG00000026566	489.772	-0.105586	0.121553	0.283535	0.53909	Mpzl1	myelin protein zero-like 1
ENSMUSG00000040723	1295.96	0.0760689	0.0809167	0.305095	0.560889	Rcsd1	RCSD domain containing 1
ENSMUSG00000040713	2300.15	0.277246	0.112671	0.00440502	0.0309792	Creg1	cellular repressor of E1A-stimulated genes 1
ENSMUSG00000005763	177.691	-0.206293	0.154593	0.0728132	0.233845	Cd247	CD247 antigen
ENSMUSG00000026565	782.19	-0.469848	0.106495	1.48190389434565e-06	4.04266879495828e-05	Pou2f1	POU domain, class 2, transcription factor 1
ENSMUSG00000026564	297.647	-0.0265465	0.153815	0.798871	0.912016	Dusp27	dual specificity phosphatase 27 (putative)
ENSMUSG00000000544	2.31929	-0.0485944	0.208223	0.204175	NA	Gpa33	glycoprotein A33 (transmembrane)
ENSMUSG00000040612	185.505	-0.146487	0.157845	0.188897	0.424834	Ildr2	immunoglobulin-like domain containing receptor 2
ENSMUSG00000026563	503.246	-0.0113317	0.0832937	0.880808	0.950215	Tada1	transcriptional adaptor 1
ENSMUSG00000040596	1323.59	0.0151489	0.100507	0.900704	0.959479	Pogk	pogo transposable element with KRAB domain
ENSMUSG00000086925	5.17646	0.00928177	0.195423	0.866613	NA	Gm6286	ribosomal protein L7A pseudogene
ENSMUSG00000060568	113.527	-0.577264	0.292722	0.0033729	0.0250543	Fam78b	family with sequence similarity 78, member B
ENSMUSG00000026558	1115.59	0.335952	0.12265	0.00144599	0.0130463	Uck2	uridine-cytidine kinase 2
ENSMUSG00000052428	1185.89	0.20042	0.0909286	0.0140692	0.073344	Tmco1	transmembrane and coiled-coil domains 1
ENSMUSG00000026687	1376.71	-0.0436475	0.0840592	0.567453	0.778548	Aldh9a1	aldehyde dehydrogenase 9, subfamily A1
ENSMUSG00000026688	1142.67	0.0304064	0.10328	0.733591	0.877823	Mgst3	microsomal glutathione S-transferase 3
ENSMUSG00000040485	3.43502	0.0198549	0.198726	0.677884	NA	Lrrc52	leucine rich repeat containing 52
ENSMUSG00000015843	135.606	-0.0331015	0.130036	0.740374	0.882058	Rxrg	retinoid X receptor gamma
ENSMUSG00000026686	20.6861	-0.0637421	0.188931	0.471353	0.710049	Lmx1a	LIM homeobox transcription factor 1 alpha
ENSMUSG00000052534	1880.72	-0.26442	0.0801597	0.000360195	0.00424883	Pbx1	pre B cell leukemia homeobox 1
ENSMUSG00000026683	132.033	0.315848	0.209032	0.0245545	0.10931	Nuf2	NUF2, NDC80 kinetochore complex component
ENSMUSG00000026678	3301.5	0.243677	0.155583	0.0385031	0.1512	Rgs5	regulator of G-protein signaling 5
ENSMUSG00000038530	244.556	-0.0782756	0.148735	0.455785	0.698435	Rgs4	regulator of G-protein signaling 4
ENSMUSG00000026675	1569.92	1.44004	0.18323	2.2122605746548e-16	3.86018599894483e-14	Hsd17b7	hydroxysteroid (17-beta) dehydrogenase 7
ENSMUSG00000097503	33.3589	0.115453	0.185889	0.282389	0.537628	3110045C21Rik	RIKEN cDNA 3110045C21 gene
ENSMUSG00000026674	4205.64	-0.228632	0.111812	0.0168541	0.0833998	Ddr2	discoidin domain receptor family, member 2
ENSMUSG00000026670	1306.95	-0.0889252	0.078638	0.218727	0.464226	Uap1	UDP-N-acetylglucosamine pyrophosphorylase 1
ENSMUSG00000026667	2317.61	0.0138665	0.0707359	0.834403	0.927694	Uhmk1	U2AF homology motif (UHM) kinase 1
ENSMUSG00000096964	4.40823	0.0651995	0.20901	0.265012	NA	Gm6345	predicted gene 6345
ENSMUSG00000102418	47.0578	0.0246553	0.168291	0.798121	0.911911	Sh2d1b1	SH2 domain containing 1B1
ENSMUSG00000102752	122.835	-1.0313	0.159718	7.23897277770322e-12	6.08600184074539e-10	Gm7694	predicted gene 7694
ENSMUSG00000038473	56.4881	-0.687737	0.256031	0.00048985	0.00542531	Nos1ap	nitric oxide synthase 1 (neuronal) adaptor protein
ENSMUSG00000038463	1137.39	-0.143883	0.119441	0.142691	0.358938	Olfml2b	olfactomedin-like 2B
ENSMUSG00000026663	1583.29	-0.333908	0.0781263	5.04171554409009e-06	0.000115268	Atf6	activating transcription factor 6
ENSMUSG00000026659	295.151	0.0458104	0.0974391	0.59321	0.795419	Dusp12	dual specificity phosphatase 12
ENSMUSG00000070524	12.0276	0.0893399	0.208417	0.276088	0.53102	Fcrlb	Fc receptor-like B
ENSMUSG00000038421	22.3303	-0.13132	0.215559	0.196816	0.435132	Fcrla	Fc receptor-like A
ENSMUSG00000026656	2900.5	-0.0390967	0.105011	0.662831	0.838272	Fcgr2b	Fc receptor, IgG, low affinity IIb
ENSMUSG00000059089	132.464	0.0416585	0.161555	0.6791	0.848347	Fcgr4	Fc receptor, IgG, low affinity IV
ENSMUSG00000059498	1699.42	0.0178401	0.127536	0.860035	0.940179	Fcgr3	Fc receptor, IgG, low affinity III
ENSMUSG00000026649	27.6866	0.0667414	0.183542	0.478771	0.715121	Cfap126	cilia and flagella associated protein 126
ENSMUSG00000058076	2235.55	0.0143046	0.0815058	0.84884	0.935144	Sdhc	succinate dehydrogenase complex, subunit C, integral membrane protein
ENSMUSG00000056569	4056.57	0.150454	0.123213	0.135227	0.347529	Mpz	myelin protein zero
ENSMUSG00000038370	452.578	-0.0732882	0.117906	0.446423	0.69147	Pcp4l1	Purkinje cell protein 4-like 1
ENSMUSG00000005677	2.43009	-0.0487935	0.207372	0.247314	NA	Nr1i3	nuclear receptor subfamily 1, group I, member 3
ENSMUSG00000005674	698.487	0.0214214	0.0919007	0.80081	0.912963	Tomm40l	translocase of outer mitochondrial membrane 40-like
ENSMUSG00000005681	3.17581	-0.0249191	0.201145	0.543548	NA	Apoa2	apolipoprotein A-II
ENSMUSG00000058715	1078.87	-0.00734149	0.111649	0.936015	0.973426	Fcer1g	Fc receptor, IgE, high affinity I, gamma polypeptide
ENSMUSG00000013593	3581.63	0.0565109	0.0760145	0.422105	0.6686	Ndufs2	NADH:ubiquinone oxidoreductase core subunit S2
ENSMUSG00000006403	41.9418	-0.428219	0.603896	0.0173062	0.0848832	Adamts4	a disintegrin-like and metallopeptidase (reprolysin type) with thrombospondin type 1 motif, 4
ENSMUSG00000052423	523.547	-0.147058	0.0963107	0.0823863	0.253885	B4galt3	UDP-Gal:betaGlcNAc beta 1,4-galactosyltransferase, polypeptide 3
ENSMUSG00000062729	693.394	-0.0912141	0.0903541	0.258491	0.51119	Ppox	protoporphyrinogen oxidase
ENSMUSG00000053483	589.3	-0.0891534	0.082301	0.233197	0.482139	Usp21	ubiquitin specific peptidase 21
ENSMUSG00000062963	1270.45	0.082684	0.0941718	0.322322	0.57769	Ufc1	ubiquitin-fold modifier conjugating enzyme 1
ENSMUSG00000013973	647.447	0.095711	0.0868777	0.221614	0.467813	Dedd	death effector domain-containing
ENSMUSG00000013997	657.35	0.148261	0.0934547	0.0740585	0.236374	Nit1	nitrilase 1
ENSMUSG00000006412	738.099	-0.0514043	0.0895287	0.521723	0.746657	Pfdn2	prefoldin 2
ENSMUSG00000045259	13.0113	-0.0495785	0.190571	0.536046	0.756502	Klhdc9	kelch domain containing 9
ENSMUSG00000006411	2783.68	0.177153	0.133838	0.0942206	0.275027	Nectin4	nectin cell adhesion molecule 4
ENSMUSG00000048865	1317.2	-0.352002	0.102779	0.000139307	0.00194608	Arhgap30	Rho GTPase activating protein 30
ENSMUSG00000026641	876.339	0.0127786	0.0813363	0.864617	0.942249	Usf1	upstream transcription factor 1
ENSMUSG00000103711	26.0813	-0.141751	0.204399	0.198598	0.437659	Tstd1	thiosulfate sulfurtransferase (rhodanese)-like domain containing 1
ENSMUSG00000038235	1714.46	0.16271	0.117938	0.0966756	0.279611	F11r	F11 receptor
ENSMUSG00000060244	93.9363	-0.0861224	0.137598	0.406215	0.655444	Alyref2	Aly/REF export factor 2
ENSMUSG00000004709	259.619	-0.422735	0.126328	0.000132987	0.00187479	Cd244a	CD244 molecule A
ENSMUSG00000004707	208.081	-0.164314	0.142307	0.129562	0.337654	Ly9	lymphocyte antigen 9
ENSMUSG00000038179	560.725	-0.0851963	0.14477	0.416421	0.663506	Slamf7	SLAM family member 7
ENSMUSG00000015355	668.759	-0.0309419	0.117688	0.751227	0.8875	Cd48	CD48 antigen
ENSMUSG00000015316	32.6438	-0.0666221	0.180869	0.486115	0.720448	Slamf1	signaling lymphocytic activation molecule family member 1
ENSMUSG00000038147	788.973	-0.182506	0.151184	0.104158	0.293273	Cd84	CD84 antigen
ENSMUSG00000015314	37.1141	0.00172633	0.177296	0.98579	0.993772	Slamf6	SLAM family member 6
ENSMUSG00000026556	720.968	-0.116248	0.143468	0.274946	0.529784	Vangl2	VANGL planar cell polarity 2
ENSMUSG00000003458	2406.47	0.0491255	0.0689199	0.448662	0.693477	Ncstn	nicastrin
ENSMUSG00000026553	6744.98	-0.0661997	0.0698653	0.309908	0.566353	Copa	coatomer protein complex subunit alpha
ENSMUSG00000003464	2703.52	0.183041	0.0709314	0.00577963	0.0378809	Pex19	peroxisomal biogenesis factor 19
ENSMUSG00000026554	3606.54	-0.029524	0.0579632	0.594184	0.795776	Dcaf8	DDB1 and CUL4 associated factor 8
ENSMUSG00000013698	3053.77	0.0474822	0.0686744	0.462613	0.703832	Pea15a	proliferation and apoptosis adaptor protein 15A
ENSMUSG00000007122	5461.98	-0.0459119	0.144721	0.654833	0.833858	Casq1	calsequestrin 1
ENSMUSG00000007107	2.56467	-0.00385487	0.198279	0.929451	NA	Atp1a4	ATPase, Na+/K+ transporting, alpha 4 polypeptide
ENSMUSG00000038034	1107.87	-0.0144153	0.105517	0.871815	0.946198	Igsf8	immunoglobulin superfamily, member 8
ENSMUSG00000007097	16131.2	0.220113	0.116076	0.0250782	0.111128	Atp1a2	ATPase, Na+/K+ transporting, alpha 2 polypeptide
ENSMUSG00000044708	13.5347	-0.0121189	0.185105	0.874163	0.947245	Kcnj10	potassium inwardly-rectifying channel, subfamily J, member 10
ENSMUSG00000050229	802.608	0.0808285	0.0830836	0.285938	0.541045	Pigm	phosphatidylinositol glycan anchor biosynthesis, class M
ENSMUSG00000026548	268.308	-0.0742486	0.118741	0.440629	0.685958	Slamf9	SLAM family member 9
ENSMUSG00000037995	1090.09	-0.081277	0.118956	0.401074	0.650611	Igsf9	immunoglobulin superfamily, member 9
ENSMUSG00000026547	4187.74	0.149772	0.118662	0.121394	0.324411	Tagln2	transgelin 2
ENSMUSG00000026546	29.4443	-0.172193	0.225807	0.135864	0.348632	Cfap45	cilia and flagella associated protein 45
ENSMUSG00000085184	29.1354	-0.289235	0.274925	0.0449664	0.16901	4933439K11Rik	RIKEN cDNA 4933439K11 gene
ENSMUSG00000049598	5.39707	-0.0846298	0.221888	0.111	0.305423	Vsig8	V-set and immunoglobulin domain containing 8
ENSMUSG00000053318	189.653	-0.023069	0.16068	0.814438	0.919312	Slamf8	SLAM family member 8
ENSMUSG00000026544	263.645	0.062065	0.0994295	0.474495	0.71207	Dusp23	dual specificity phosphatase 23
ENSMUSG00000037942	45.0179	-0.156999	0.240565	0.130606	0.339146	Crp	C-reactive protein, pentraxin-related
ENSMUSG00000005339	27.7364	1.26456	0.407572	8.77348107442834e-05	0.00132496	Fcer1a	Fc receptor, IgE, high affinity I, alpha polypeptide
ENSMUSG00000037872	423.132	0.00254979	0.143796	0.981504	0.992396	Ackr1	atypical chemokine receptor 1 (Duffy blood group)
ENSMUSG00000005338	2552.58	-0.143502	0.140878	0.179715	0.412351	Cadm3	cell adhesion molecule 3
ENSMUSG00000037860	209.248	-0.0470737	0.127593	0.636419	0.823623	Aim2	absent in melanoma 2
ENSMUSG00000037849	130.137	-1.11347	0.347932	6.35512340300168e-05	0.00101419	Ifi206	interferon activated gene 206
ENSMUSG00000070501	9.52389	-0.167609	0.279233	0.0636077	0.214453	Ifi214	interferon activated gene 214
ENSMUSG00000073491	208.777	-1.02521	0.636344	0.0029359	0.0225978	Ifi213	interferon activated gene 213
ENSMUSG00000043263	350.391	-0.545277	0.234414	0.0017089	0.0148344	Ifi209	interferon activated gene 209
ENSMUSG00000066677	20.9896	-0.292475	0.513849	0.0201752	0.0947494	Ifi208	interferon activated gene 208
ENSMUSG00000073490	1604.14	-0.089352	0.147761	0.3906	0.641497	Ifi207	interferon activated gene 207
ENSMUSG00000073489	1221.98	-0.172507	0.209691	0.142806	0.35905	Ifi204	interferon activated gene 204
ENSMUSG00000090272	1113.22	-0.0312206	0.0995829	0.717123	0.867881	Mndal	myeloid nuclear differentiation antigen like
ENSMUSG00000026536	478.427	-0.134308	0.183971	0.228631	0.476661	Ifi211	interferon activated gene 211
ENSMUSG00000039997	1413.95	-0.191294	0.137087	0.0755264	0.239571	Ifi203	interferon activated gene 203
ENSMUSG00000026535	282.232	0.970917	0.225928	1.0442356882428e-06	2.98519061665207e-05	Ifi202b	interferon activated gene 202B
ENSMUSG00000054203	1931.88	-0.115899	0.177242	0.284515	0.539798	Ifi205	interferon activated gene 205
ENSMUSG00000026532	31.1691	-0.454485	0.720812	0.015063	0.0769418	Spta1	spectrin alpha, erythrocytic 1
ENSMUSG00000028354	30.6868	-0.131424	0.198328	0.225362	0.472508	Fmn2	formin 2
ENSMUSG00000050069	440.949	-0.307018	0.129868	0.00466559	0.0324416	Grem2	gremlin 2, DAN family BMP antagonist
ENSMUSG00000026527	76.5122	-0.189618	0.262185	0.0942027	0.275027	Rgs7	regulator of G protein signaling 7
ENSMUSG00000026526	2105.08	0.0346394	0.1024	0.696573	0.85812	Fh1	fumarate hydratase 1
ENSMUSG00000039783	257.384	-0.490576	0.142421	7.2643975152181e-05	0.00113482	Kmo	kynurenine 3-monooxygenase (kynurenine 3-hydroxylase)
ENSMUSG00000026525	144.168	0.0476077	0.171945	0.62437	0.816088	Opn3	opsin 3
ENSMUSG00000078185	494.376	0.0229888	0.100136	0.792928	0.909932	Chml	choroideremia-like
ENSMUSG00000039748	71.7474	0.753179	0.229133	7.14384162954594e-05	0.00111787	Exo1	exonuclease 1
ENSMUSG00000055214	12.2493	-0.075664	0.199869	0.358046	0.612499	Pld5	phospholipase D family, member 5
ENSMUSG00000057335	1197.75	-0.226698	0.115477	0.02114	0.0978493	Cep170	centrosomal protein 170
ENSMUSG00000026504	296.85	-0.481451	0.143011	9.91694679210234e-05	0.00146739	Sdccag8	serologically defined colon cancer antigen 8
ENSMUSG00000019699	788.729	-0.179702	0.10264	0.0437405	0.165716	Akt3	thymoma viral proto-oncogene 3
ENSMUSG00000063659	922.393	-0.0378899	0.111515	0.683637	0.85043	Zbtb18	zinc finger and BTB domain containing 18
ENSMUSG00000101746	2.35971	0.000620899	0.199413	0.988496	NA	2310043L19Rik	RIKEN cDNA 2310043L19 gene
ENSMUSG00000015962	2.8137	-0.0103945	0.199442	0.795842	NA	1700016C15Rik	RIKEN cDNA 1700016C15 gene
ENSMUSG00000015961	1454.21	-0.0612194	0.0802887	0.405223	0.654528	Adss	adenylosuccinate synthetase, non muscle
ENSMUSG00000091476	12.0813	-0.412822	0.599518	0.0190472	0.090939	Catspere2	cation channel sperm associated auxiliary subunit epsilon 2
ENSMUSG00000026502	918.955	0.0480204	0.0861983	0.538876	0.75797	Desi2	desumoylating isopeptidase 2
ENSMUSG00000026500	326.594	0.149612	0.11586	0.121856	0.325231	Cox20	cytochrome c oxidase assembly protein 20
ENSMUSG00000039630	10509.8	-0.00540613	0.097386	0.954807	0.981335	Hnrnpu	heterogeneous nuclear ribonucleoprotein U
ENSMUSG00000026495	126.819	-0.261795	0.182899	0.0407365	0.157273	Efcab2	EF-hand calcium binding domain 2
ENSMUSG00000026494	243.426	-0.517316	0.19031	0.000679254	0.00705814	Kif26b	kinesin family member 26B
ENSMUSG00000055067	207.01	-1.4497	0.146086	1.92889344540522e-24	1.04931803430044e-21	Smyd3	SET and MYND domain containing 3
ENSMUSG00000026492	316.384	0.122374	0.0934767	0.140319	0.354796	Tfb2m	transcription factor B2, mitochondrial
ENSMUSG00000038949	1490.37	-0.17594	0.0960348	0.0379822	0.149823	Cnst	consortin, connexin sorting protein
ENSMUSG00000038936	574.375	-0.0600944	0.102741	0.497915	0.730212	Sccpdh	saccharopine dehydrogenase (putative)
ENSMUSG00000087236	2.09144	0.0195812	0.201046	0.602929	NA	Kif28	kinesin family member 28
ENSMUSG00000026491	2034.48	0.154196	0.0976843	0.0726301	0.23367	Ahctf1	AT hook containing transcription factor 1
ENSMUSG00000026490	1641.96	-0.356066	0.0733183	2.86442102408596e-07	9.75696708314806e-06	Cdc42bpa	CDC42 binding protein kinase alpha
ENSMUSG00000026489	3042.4	0.184438	0.079587	0.0117067	0.0642703	Coq8a	coenzyme Q8A
ENSMUSG00000010609	548.685	-0.0409551	0.10866	0.657612	0.835776	Psen2	presenilin 2
ENSMUSG00000038855	4604.02	-0.0617737	0.0831184	0.413935	0.662074	Itpkb	inositol 1,4,5-trisphosphate 3-kinase B
ENSMUSG00000053963	139.878	0.173181	0.151621	0.122807	0.326902	Stum	mechanosensory transduction mediator
ENSMUSG00000026496	1150.37	-0.0702022	0.0725358	0.298869	0.554356	Parp1	poly (ADP-ribose) polymerase family, member 1
ENSMUSG00000058729	199.003	0.16087	0.132465	0.124798	0.329414	Lin9	lin-9 DREAM MuvB core complex component
ENSMUSG00000026499	1426.56	-0.00209017	0.0841571	0.977289	0.991079	Acbd3	acyl-Coenzyme A binding domain containing 3
ENSMUSG00000060743	5371.05	0.11356	0.0987353	0.189298	0.42522	H3f3a	H3.3 histone A
ENSMUSG00000038806	722.458	0.123465	0.113721	0.194475	0.43222	Sde2	SDE2 telomere maintenance homolog (S. pombe)
ENSMUSG00000026520	470.876	0.0608924	0.0843174	0.42803	0.674808	Pycr2	pyrroline-5-carboxylate reductase family, member 2
ENSMUSG00000038793	164.609	0.0715109	0.115988	0.455935	0.698487	Lefty1	left right determination factor 1
ENSMUSG00000026519	2132.44	-0.0359659	0.083743	0.636503	0.823626	Tmem63a	transmembrane protein 63a
ENSMUSG00000038776	2655.16	0.159869	0.126907	0.117891	0.318218	Ephx1	epoxide hydrolase 1, microsomal
ENSMUSG00000038768	63.4275	1.83739	0.269169	4.83724812696205e-13	4.78447814739519e-11	9130409I23Rik	RIKEN cDNA 9130409I23 gene
ENSMUSG00000026516	1144.86	0.160016	0.0903571	0.0481755	0.17736	Nvl	nuclear VCP-like
ENSMUSG00000062169	902.205	0.136168	0.0899494	0.0911946	0.270207	Cnih4	cornichon family AMPA receptor auxiliary protein 4
ENSMUSG00000038733	6551.78	0.119981	0.0814126	0.107014	0.298459	Wdr26	WD repeat domain 26
ENSMUSG00000047369	25.6345	-0.00969856	0.170703	0.915873	0.964362	Dnah14	dynein, axonemal, heavy chain 14
ENSMUSG00000004880	1187.37	-0.0436672	0.0818644	0.559176	0.772267	Lbr	lamin B receptor
ENSMUSG00000022995	987.716	-0.124501	0.117561	0.198701	0.437833	Enah	ENAH actin regulator
ENSMUSG00000026511	1058.08	0.208062	0.0970387	0.0155501	0.078807	Srp9	signal recognition particle 9
ENSMUSG00000038633	3750.38	0.88889	0.119299	6.90471746725765e-15	9.12211816245696e-13	Degs1	delta(4)-desaturase, sphingolipid 1
ENSMUSG00000100147	30.1707	-0.238495	0.284134	0.0653378	0.218415	1700047M11Rik	RIKEN cDNA 1700047M11 gene
ENSMUSG00000047539	1064.58	0.141103	0.0919812	0.0855263	0.259944	Fbxo28	F-box protein 28
ENSMUSG00000026510	1304.42	0.0191068	0.0940034	0.817653	0.920893	Trp53bp2	transformation related protein 53 binding protein 2
ENSMUSG00000026509	3582.24	-0.10873	0.096313	0.195843	0.433966	Capn2	calpain 2
ENSMUSG00000038576	47.7056	0.014226	0.16011	0.88719	0.95331	Susd4	sushi domain containing 4
ENSMUSG00000079164	413.011	0.0435091	0.109243	0.637943	0.82467	Tlr5	toll-like receptor 5
ENSMUSG00000030768	414.942	-0.296195	0.114824	0.00283517	0.0220333	Disp1	dispatched RND transporter family member 1
ENSMUSG00000102478	2.90548	-0.0224139	0.201347	0.558068	NA	BC085271	protein phosphatase 2A inhibitor-2 I-2PP2A-related
ENSMUSG00000046836	1211.94	0.0396155	0.0720942	0.555678	0.769816	Brox	BRO1 domain and CAAX motif containing
ENSMUSG00000042901	1569.58	-0.0828934	0.0829082	0.271998	0.526363	Aida	axin interactor, dorsalization associated
ENSMUSG00000056050	3237.01	-0.0398265	0.0828016	0.597454	0.797977	Mia3	MIA SH3 domain ER export factor 3
ENSMUSG00000072258	327.059	-0.0533538	0.11996	0.582181	0.788057	Taf1a	TATA-box binding protein associated factor, RNA polymerase I, A
ENSMUSG00000053461	3.53337	0.0097566	0.197928	0.836346	NA	Hhipl2	hedgehog interacting protein-like 2
ENSMUSG00000039384	277.32	-0.0583693	0.129963	0.561474	0.774103	Dusp10	dual specificity phosphatase 10
ENSMUSG00000044854	14.5864	0.0364252	0.187649	0.646757	0.829453	1700056E22Rik	RIKEN cDNA 1700056E22 gene
ENSMUSG00000039377	244.185	-0.165684	0.134599	0.116414	0.315485	Hlx	H2.0-like homeobox
ENSMUSG00000026621	112.5	-0.0532772	0.181617	0.55796	0.771707	Mtarc1	mitochondrial amidoxime reducing component 1
ENSMUSG00000073481	2037.78	0.00597523	0.0977023	0.944859	0.97677	Mtarc2	mitochondrial amidoxime reducing component 2
ENSMUSG00000039349	1785.69	0.0253879	0.129603	0.800396	0.912701	C130074G19Rik	RIKEN cDNA C130074G19 gene
ENSMUSG00000026620	415.874	-0.0734216	0.115105	0.439336	0.684521	Mark1	MAP/microtubule affinity regulating kinase 1
ENSMUSG00000039318	1594.2	-0.0194242	0.0748854	0.77997	0.903079	Rab3gap2	RAB3 GTPase activating protein subunit 2
ENSMUSG00000026618	2043.26	0.0657687	0.0613712	0.260657	0.513268	Iars2	isoleucine-tRNA synthetase 2, mitochondrial
ENSMUSG00000026617	434.561	-0.127147	0.102272	0.150733	0.370351	Bpnt1	3'(2'), 5'-bisphosphate nucleotidase 1
ENSMUSG00000026615	3509.89	0.188275	0.100206	0.0308371	0.129158	Eprs	glutamyl-prolyl-tRNA synthetase
ENSMUSG00000039246	124.393	-0.106775	0.161066	0.323614	0.578499	Lyplal1	lysophospholipase-like 1
ENSMUSG00000039239	813.3	-0.105394	0.12721	0.295507	0.551088	Tgfb2	transforming growth factor, beta 2
ENSMUSG00000001305	307.174	0.181328	0.146446	0.102226	0.289509	Rrp15	ribosomal RNA processing 15 homolog
ENSMUSG00000039210	457.318	-0.123048	0.0870361	0.116927	0.31656	Gpatch2	G patch domain containing 2
ENSMUSG00000026610	60.8966	-0.128401	0.197764	0.233368	0.482276	Esrrg	estrogen-related receptor gamma
ENSMUSG00000026609	2.69332	-0.0979885	0.235439	0.0249497	NA	Ush2a	usherin
ENSMUSG00000026608	962.271	-0.0417668	0.0860167	0.591148	0.794156	Kctd3	potassium channel tetramerisation domain containing 3
ENSMUSG00000037624	272.522	-0.317955	0.167032	0.0123492	0.0666697	Kcnk2	potassium channel, subfamily K, member 2
ENSMUSG00000026605	465.825	0.170996	0.147976	0.123335	0.327712	Cenpf	centromere protein F
ENSMUSG00000026604	4884.01	-0.360348	0.137284	0.00149201	0.0133573	Ptpn14	protein tyrosine phosphatase, non-receptor type 14
ENSMUSG00000026603	1074.46	0.209417	0.0955364	0.0136957	0.0719645	Smyd2	SET and MYND domain containing 2
ENSMUSG00000010175	367.228	0.11334	0.0964691	0.182133	0.415226	Prox1	prospero homeobox 1
ENSMUSG00000089872	470.793	-0.346665	0.12395	0.00115252	0.0108927	Rps6kc1	ribosomal protein S6 kinase polypeptide 1
ENSMUSG00000026634	1330.26	0.116449	0.0691884	0.0726879	0.233673	Angel2	angel homolog 2
ENSMUSG00000037568	88.3681	-0.20976	0.207691	0.0945655	0.275576	Vash2	vasohibin 2
ENSMUSG00000066595	569.387	-0.22552	0.122782	0.0266907	0.115749	Flvcr1	feline leukemia virus subgroup C cellular receptor 1
ENSMUSG00000026632	221.277	-0.17506	0.118444	0.07498	0.238533	Tatdn3	TatD DNase domain containing 3
ENSMUSG00000062510	80.3981	0.239629	0.183746	0.0574864	0.199825	Nsl1	NSL1, MIS12 kinetochore complex component
ENSMUSG00000026630	138.848	-0.273896	0.185342	0.0345489	0.139951	Batf3	basic leucine zipper transcription factor, ATF-like 3
ENSMUSG00000026628	281.933	-0.519858	0.229711	0.00217053	0.0178797	Atf3	activating transcription factor 3
ENSMUSG00000037499	889.304	0.0239134	0.104686	0.793107	0.910033	Nenf	neuron derived neurotrophic factor
ENSMUSG00000026627	136.262	-0.000638071	0.130836	0.992721	0.996541	Pacc1	proton activated chloride channel 1
ENSMUSG00000026626	4032.78	-0.047762	0.117832	0.622327	0.814946	Ppp2r5a	protein phosphatase 2, regulatory subunit B', alpha
ENSMUSG00000103114	6.41605	0.0136025	0.19226	0.833456	0.927241	Gm32200	predicted gene, 32200
ENSMUSG00000037474	163.003	0.642687	0.161253	6.11275646447515e-06	0.000134758	Dtl	denticleless E3 ubiquitin protein ligase
ENSMUSG00000037461	689.073	-0.0564237	0.0885619	0.478122	0.714556	Ints7	integrator complex subunit 7
ENSMUSG00000026623	3088.06	-0.123579	0.162917	0.26328	0.516453	Lpgat1	lysophosphatidylglycerol acyltransferase 1
ENSMUSG00000026622	129.391	0.154702	0.154003	0.166305	0.39404	Nek2	NIMA (never in mitosis gene a)-related expressed kinase 2
ENSMUSG00000055833	47.9771	-0.00478628	0.148916	0.961848	0.984152	1700034H15Rik	RIKEN cDNA 1700034H15 gene
ENSMUSG00000037434	1405.51	0.244317	0.0655804	8.39341782564547e-05	0.00127458	Slc30a1	solute carrier family 30 (zinc transporter), member 1
ENSMUSG00000049353	7.9113	-0.0371935	0.196236	0.563849	0.775883	Rd3	retinal degeneration 3
ENSMUSG00000026637	458.845	-0.346854	0.0954945	6.69043045386804e-05	0.00106112	Traf5	TNF receptor-associated factor 5
ENSMUSG00000037395	743.57	-0.0959504	0.0734037	0.159681	0.384816	Rcor3	REST corepressor 3
ENSMUSG00000097316	95.8583	-0.100512	0.148903	0.34586	0.60083	Gm10516	predicted gene 10516
ENSMUSG00000058248	29.7604	-0.825414	0.334238	0.000733173	0.0075254	Kcnh1	potassium voltage-gated channel, subfamily H (eag-related), member 1
ENSMUSG00000037375	42.6226	-1.07773	0.255468	1.49986778816168e-06	4.07964038379977e-05	Hhat	hedgehog acyltransferase
ENSMUSG00000016262	589.2	-0.116789	0.113867	0.218769	0.464243	Sertad4	SERTA domain containing 4
ENSMUSG00000016200	17.7336	-0.087333	0.216229	0.20571	0.446298	Syt14	synaptotagmin XIV
ENSMUSG00000016181	378.259	0.0351569	0.102003	0.691088	0.854801	Utp25	UTP25 small subunit processome component
ENSMUSG00000026638	2939.87	0.0496619	0.13864	0.631356	0.821061	Irf6	interferon regulatory factor 6
ENSMUSG00000079144	231.389	0.132657	0.121327	0.18058	0.413315	A130010J15Rik	RIKEN cDNA A130010J15 gene
ENSMUSG00000037318	145.092	-0.15679	0.164579	0.167977	0.396288	Traf3ip3	TRAF3 interacting protein 3
ENSMUSG00000026639	2151.13	-0.237815	0.183982	0.0571785	0.199204	Lamb3	laminin, beta 3
ENSMUSG00000016194	446.085	0.393755	0.20659	0.00788123	0.0477312	Hsd11b1	hydroxysteroid 11-beta dehydrogenase 1
ENSMUSG00000009633	579.458	-0.117006	0.171371	0.284283	0.539664	G0s2	G0/G1 switch gene 2
ENSMUSG00000016179	3.64456	0.014873	0.199226	0.730777	NA	Camk1g	calcium/calmodulin-dependent protein kinase I gamma
ENSMUSG00000026640	1161.68	-0.426717	0.114537	3.23159245154064e-05	0.000571976	Plxna2	plexin A2
ENSMUSG00000016494	9588.82	-0.191322	0.108816	0.0398918	0.154716	Cd34	CD34 antigen
ENSMUSG00000097325	7.60536	-0.0671131	0.205279	0.32695	0.581747	Gm16897	predicted gene, 16897
ENSMUSG00000096929	156.68	-0.0814923	0.114987	0.391464	0.642403	A330023F24Rik	RIKEN cDNA A330023F24 gene
ENSMUSG00000016493	126.041	-0.217307	0.147347	0.054452	0.192644	Cd46	CD46 antigen, complement regulatory protein
ENSMUSG00000016481	1646.31	-0.0424387	0.0724054	0.529313	0.752396	Cr1l	complement component (3b/4b) receptor 1-like
ENSMUSG00000050530	516.948	-0.00413942	0.114133	0.964	0.985334	Fam171a1	family with sequence similarity 171, member A1
ENSMUSG00000026643	1025.03	-0.060489	0.076715	0.393453	0.644352	Nmt2	N-myristoyltransferase 2
ENSMUSG00000049950	158.167	0.531329	0.203434	0.000875505	0.00871078	Rpp38	ribonuclease P/MRP 38 subunit
ENSMUSG00000026644	2.5672	0.0104473	0.198732	0.81191	NA	Acbd7	acyl-Coenzyme A binding domain containing 7
ENSMUSG00000026645	35.875	5.44161	0.728264	1.99677991353563e-14	2.47868733427886e-12	Olah	oleoyl-ACP hydrolase
ENSMUSG00000026648	653.748	-0.133907	0.092865	0.103888	0.292746	Dclre1c	DNA cross-link repair 1C
ENSMUSG00000026646	71.546	0.281812	0.243307	0.0457852	0.171252	Suv39h2	suppressor of variegation 3-9 2
ENSMUSG00000109865	712.58	0.121818	0.0795103	0.0952212	0.276833	Hspa14	heat shock protein 14
ENSMUSG00000039496	185.733	-0.0533335	0.11854	0.582118	0.788057	Cdnf	cerebral dopamine neurotrophic factor
ENSMUSG00000026655	1498.2	0.0873856	0.0859071	0.26121	0.513803	Fam107b	family with sequence similarity 107, member B
ENSMUSG00000026657	1058.32	-0.0734266	0.101024	0.401607	0.651248	Frmd4a	FERM domain containing 4A
ENSMUSG00000039449	1237.94	0.0356518	0.0766179	0.615938	0.810327	Prpf18	pre-mRNA processing factor 18
ENSMUSG00000048186	102.802	0.0608433	0.13868	0.554398	0.768846	Bend7	BEN domain containing 7
ENSMUSG00000026662	907.431	-0.0212479	0.0701253	0.742889	0.883035	Sephs1	selenophosphate synthetase 1
ENSMUSG00000026664	1290.77	0.125561	0.0816399	0.092367	0.271868	Phyh	phytanoyl-CoA hydroxylase
ENSMUSG00000026669	87.1771	0.562038	0.186776	0.000257441	0.0032392	Mcm10	minichromosome maintenance 10 replication initiation factor
ENSMUSG00000026672	769.969	0.00708367	0.119249	0.941367	0.975218	Optn	optineurin
ENSMUSG00000026676	1021.32	-0.660262	0.112832	4.53990643057507e-10	2.8272764087514e-08	Ccdc3	coiled-coil domain containing 3
ENSMUSG00000039145	862.532	-0.962865	0.102262	3.33662415792915e-22	1.43521396337343e-19	Camk1d	calcium/calmodulin-dependent protein kinase ID
ENSMUSG00000039128	1350.09	0.0777646	0.0850605	0.313886	0.570299	Cdc123	cell division cycle 123
ENSMUSG00000025817	559.234	0.171254	0.100544	0.0513976	0.184772	Nudt5	nudix (nucleoside diphosphate linked moiety X)-type motif 5
ENSMUSG00000056718	6.85273	-0.031188	0.193764	0.638134	0.824679	Gm13199	predicted gene 13199
ENSMUSG00000025816	597.809	-0.0135807	0.0941433	0.869621	0.94548	Sec61a2	Sec61, alpha subunit 2 (S. cerevisiae)
ENSMUSG00000025815	188.676	0.0329996	0.136236	0.746923	0.885242	Dhtkd1	dehydrogenase E1 and transketolase domain containing 1
ENSMUSG00000043241	1328.27	0.0342453	0.081824	0.64813	0.830296	Upf2	UPF2 regulator of nonsense transcripts homolog (yeast)
ENSMUSG00000045319	204.61	0.845489	0.159962	9.11990699717956e-09	4.42549727974853e-07	Proser2	proline and serine rich 2
ENSMUSG00000039063	191.835	0.115727	0.154468	0.287903	0.543071	Echdc3	enoyl Coenzyme A hydratase domain containing 3
ENSMUSG00000039046	1282.73	0.100905	0.0869927	0.198827	0.437851	Usp6nl	USP6 N-terminal like
ENSMUSG00000002107	2424.76	-0.189132	0.116995	0.0534972	0.190542	Celf2	CUGBP, Elav-like family member 2
ENSMUSG00000079604	118.287	-0.041772	0.154898	0.679839	0.848526	Gm13219	predicted gene 13219
ENSMUSG00000015619	2693.48	-0.112889	0.14981	0.294096	0.549344	Gata3	GATA binding protein 3
ENSMUSG00000079602	5.93155	0.0772941	0.214072	0.209762	0.452082	9230102O04Rik	RIKEN cDNA 9230102O04 gene
ENSMUSG00000025782	403.591	-0.228368	0.118764	0.0220112	0.100626	Taf3	TATA-box binding protein associated factor 3
ENSMUSG00000025781	4901.12	0.162884	0.0888151	0.0413103	0.158819	Atp5c1	ATP synthase, H+ transporting, mitochondrial F1 complex, gamma polypeptide 1
ENSMUSG00000037262	344.818	-0.00713802	0.121047	0.940319	0.974896	Kin	Kin17 DNA and RNA binding protein
ENSMUSG00000037254	35.6285	0.00653969	0.163264	0.947701	0.977945	Itih2	inter-alpha trypsin inhibitor, heavy chain 2
ENSMUSG00000025780	3832.05	-0.193356	0.117139	0.0499517	0.181599	Itih5	inter-alpha (globulin) inhibitor H5
ENSMUSG00000061186	17.1425	-0.194565	0.283788	0.0749178	0.238462	Sfmbt2	Scm-like with four mbt domains 2
ENSMUSG00000026778	619.654	0.0839972	0.114925	0.387926	0.639206	Prkcq	protein kinase C, theta
ENSMUSG00000026773	2774.12	-0.0781407	0.192784	0.397297	0.647723	Pfkfb3	6-phosphofructo-2-kinase/fructose-2,6-biphosphatase 3
ENSMUSG00000037197	1246.72	0.0932763	0.107207	0.308135	0.564396	Rbm17	RNA binding motif protein 17
ENSMUSG00000026770	122.069	0.177192	0.174727	0.130432	0.338924	Il2ra	interleukin 2 receptor, alpha chain
ENSMUSG00000023206	822.137	-0.0599355	0.0845163	0.434276	0.680664	Il15ra	interleukin 15 receptor, alpha chain
ENSMUSG00000058594	1544.4	-0.100565	0.0839417	0.186846	0.421811	Fbh1	F-box DNA helicase 1
ENSMUSG00000047909	1153.08	-0.0945104	0.0769793	0.183612	0.417444	Ankrd16	ankyrin repeat domain 16
ENSMUSG00000026768	459.76	-0.44622	0.138068	0.000177166	0.00237453	Itga8	integrin alpha 8
ENSMUSG00000086843	19.59	-0.162628	0.236053	0.135126	0.347365	E030013I19Rik	RIKEN cDNA E030013I19 gene
ENSMUSG00000026767	1255.07	0.485288	0.112206	2.1931435397716e-06	5.59073325838188e-05	Mindy3	MINDY lysine 48 deubiquitinase 3
ENSMUSG00000026730	237.658	-0.149807	0.118824	0.126386	0.331814	Pter	phosphotriesterase related
ENSMUSG00000049630	14.1423	-0.0616365	0.191447	0.466267	0.706602	C1ql3	C1q-like 3
ENSMUSG00000026727	1129.33	-0.387655	0.110738	8.83506986368059e-05	0.00133261	Rsu1	Ras suppressor protein 1
ENSMUSG00000026726	140.995	-0.43162	0.234338	0.00726619	0.0449935	Cubn	cubilin (intrinsic factor-cobalamin receptor)
ENSMUSG00000026723	179.549	-0.0171707	0.107246	0.849817	0.935886	Trdmt1	tRNA aspartic acid methyltransferase 1
ENSMUSG00000026728	29628.9	0.0557908	0.11225	0.561364	0.774099	Vim	vimentin
ENSMUSG00000003418	267.045	-0.0183802	0.133722	0.854211	0.93795	St8sia6	ST8 alpha-N-acetyl-neuraminide alpha-2,8-sialyltransferase 6
ENSMUSG00000063275	256.249	0.0456123	0.137357	0.653481	0.8333	Hacd1	3-hydroxyacyl-CoA dehydratase 1
ENSMUSG00000086657	8.70155	0.0677953	0.201993	0.364839	0.618691	Stamos	signal transducing adaptor molecule (SH3 domain and ITAM motif) 1, opposite strand
ENSMUSG00000026718	706.554	0.128342	0.0964287	0.130893	0.339693	Stam	signal transducing adaptor molecule (SH3 domain and ITAM motif) 1
ENSMUSG00000026712	6920.34	-0.241747	0.17827	0.0527702	0.188388	Mrc1	mannose receptor, C type 1
ENSMUSG00000036949	5.03066	-0.135394	0.264232	0.0279799	NA	Slc39a12	solute carrier family 39 (zinc transporter), member 12
ENSMUSG00000057914	38.591	-0.991498	0.267918	1.29014938956436e-05	0.000258162	Cacnb2	calcium channel, voltage-dependent, beta 2 subunit
ENSMUSG00000026707	192.28	-0.150024	0.113775	0.115851	0.314513	Nsun6	NOL1/NOP2/Sun domain family member 6
ENSMUSG00000017418	1116.2	0.269401	0.103536	0.0031737	0.0238524	Arl5b	ADP-ribosylation factor-like 5B
ENSMUSG00000026748	2430.08	-0.348337	0.105163	0.00021376	0.00277381	Plxdc2	plexin domain containing 2
ENSMUSG00000053702	1246.11	-0.886613	0.151661	3.51356364857994e-10	2.23385571507731e-08	Nebl	nebulette
ENSMUSG00000054057	98.603	0.10117	0.141069	0.336882	0.592353	A930004D18Rik	RIKEN cDNA A930004D18 gene
ENSMUSG00000054074	79.4864	-0.102057	0.161661	0.343257	0.59832	Skida1	SKI/DACH domain containing 1
ENSMUSG00000026743	1217.8	-0.0394575	0.0928874	0.632114	0.821342	Mllt10	myeloid/lymphoid or mixed-lineage leukemia; translocated to, 10
ENSMUSG00000026740	1004.54	-0.302206	0.0766607	2.48743032180791e-05	0.000457786	Dnajc1	DnaJ heat shock protein family (Hsp40) member C1
ENSMUSG00000051154	1179.02	0.470316	0.0717631	8.82090362044903e-12	7.1557646212204e-10	Commd3	COMM domain containing 3
ENSMUSG00000026739	911.76	-0.0339907	0.0704251	0.602426	0.800767	Bmi1	Bmi1 polycomb ring finger oncogene
ENSMUSG00000037708	2.60164	-0.0129573	0.200079	0.736831	NA	Spag6	sperm associated antigen 6
ENSMUSG00000092353	3.51838	-0.0306456	0.200947	0.508428	NA	Gm3363	predicted gene 3363
ENSMUSG00000026737	1372.03	-0.332443	0.0716005	9.14159671863838e-07	2.6585373098732e-05	Pip4k2a	phosphatidylinositol-5-phosphate 4-kinase, type II, alpha
ENSMUSG00000026736	11.2483	0.0911834	0.208111	0.276119	0.53102	4930426L09Rik	RIKEN cDNA 4930426L09 gene
ENSMUSG00000037683	9.28145	0.0945475	0.214443	0.230272	0.47895	Armc3	armadillo repeat containing 3
ENSMUSG00000023094	171.461	-0.0765835	0.147163	0.463912	0.704771	Msrb2	methionine sulfoxide reductase B2
ENSMUSG00000043415	1022.59	-0.251167	0.157222	0.0347054	0.140278	Otud1	OTU domain containing 1
ENSMUSG00000036617	1772.52	-0.308131	0.089442	0.000164994	0.00223406	Etl4	enhancer trap locus 4
ENSMUSG00000036591	2114.46	-0.0884023	0.0742612	0.19957	0.438831	Arhgap21	Rho GTPase activating protein 21
ENSMUSG00000026679	20.8531	0.0446135	0.176933	0.632915	0.821849	Enkur	enkurin, TRPC channel interacting protein
ENSMUSG00000048550	129.539	-0.0363315	0.120173	0.707738	0.863478	Thnsl1	threonine synthase-like 1 (bacterial)
ENSMUSG00000026786	1015.95	-0.0408029	0.0852624	0.596869	0.797691	Apbb1ip	amyloid beta (A4) precursor protein-binding, family B, member 1 interacting protein
ENSMUSG00000026784	339.91	1.01018	0.136385	9.22555470210555e-15	1.21018340262514e-12	Pdss1	prenyl (solanesyl) diphosphate synthase, subunit 1
ENSMUSG00000058835	2914.16	0.0186927	0.0708939	0.776392	0.900915	Abi1	abl interactor 1
ENSMUSG00000026781	1555.49	0.198747	0.108449	0.0328954	0.135255	Acbd5	acyl-Coenzyme A binding domain containing 5
ENSMUSG00000026779	104.943	0.720797	0.177407	3.94636043411883e-06	9.33400033113323e-05	Mastl	microtubule associated serine/threonine kinase-like
ENSMUSG00000026775	2800.88	0.132744	0.0717175	0.0473931	0.175329	Yme1l1	YME1-like 1 (S. cerevisiae)
ENSMUSG00000026771	547.357	-0.0837729	0.0922579	0.307259	0.563348	Spopl	speckle-type BTB/POZ protein-like
ENSMUSG00000026986	197.677	-0.154347	0.164917	0.175073	0.406194	Hnmt	histamine N-methyltransferase
ENSMUSG00000026985	752.95	3.0095	0.270305	4.86785672936392e-30	4.7387304245429e-27	Il36b	interleukin 36B
ENSMUSG00000044103	1334.88	2.3358	0.140858	5.44011579467497e-63	5.03101908691541e-59	Il36g	interleukin 36G
ENSMUSG00000026984	363.42	3.72355	0.428233	1.79216382469363e-19	4.54080302760732e-17	Il36a	interleukin 36A
ENSMUSG00000026983	3289.74	1.47012	0.154749	1.22201795138981e-22	5.6506110072265e-20	Il36rn	interleukin 36 receptor antagonist
ENSMUSG00000046845	79.1668	0.573129	0.268086	0.00244481	0.0196115	Il1f10	interleukin 1 family, member 10
ENSMUSG00000026981	1256.31	1.13209	0.153331	9.83357216018891e-15	1.28085739911869e-12	Il1rn	interleukin 1 receptor antagonist
ENSMUSG00000026979	1123.96	0.116603	0.103687	0.192771	0.429732	Psd4	pleckstrin and Sec7 domain containing 4
ENSMUSG00000004113	4.98941	-0.054066	0.207145	0.27567	NA	Cacna1b	calcium channel, voltage-dependent, N type, alpha 1B subunit
ENSMUSG00000036893	1119.35	-0.0946007	0.0711877	0.155088	0.377818	Ehmt1	euchromatic histone methyltransferase 1
ENSMUSG00000026972	747.472	-0.0745832	0.0946205	0.369959	0.62311	Arrdc1	arrestin domain containing 1
ENSMUSG00000026974	449.855	0.225524	0.0953628	0.00797855	0.0481787	Zmynd19	zinc finger, MYND domain containing 19
ENSMUSG00000026975	218.965	-0.00776581	0.107039	0.931173	0.971293	Dph7	diphthamine biosynethesis 7
ENSMUSG00000036850	580.166	0.460791	0.101515	8.60514572214704e-07	2.51836669741822e-05	Mrpl41	mitochondrial ribosomal protein L41
ENSMUSG00000036833	944.214	-0.00641687	0.125452	0.947065	0.977776	Pnpla7	patatin-like phospholipase domain containing 7
ENSMUSG00000084383	2.12103	0.0474647	0.207601	0.224339	NA	Gm13370	ribosomal protein L21 pseudogene
ENSMUSG00000006476	916.802	0.109065	0.106877	0.231996	0.480623	Nsmf	NMDA receptor synaptonuclear signaling and neuronal migration factor
ENSMUSG00000087028	20.3479	-0.490744	0.409891	0.0133677	0.0708044	Gm13387	predicted gene 13387
ENSMUSG00000078202	1957.5	0.423283	0.164771	0.00150721	0.0134481	Nrarp	Notch-regulated ankyrin repeat protein
ENSMUSG00000059555	609.854	-0.0281811	0.0834864	0.708667	0.863693	Tor4a	torsin family 4, member A
ENSMUSG00000013465	1555.93	-0.0131254	0.0753748	0.850218	0.935994	Nelfb	negative elongation factor complex member B
ENSMUSG00000036752	5781.65	0.29423	0.121434	0.00470192	0.0326329	Tubb4b	tubulin, beta 4B class IVB
ENSMUSG00000006469	4.28535	1.49191	1.10832	0.00508605	NA	Slc34a3	solute carrier family 34 (sodium phosphate), member 3
ENSMUSG00000089953	12.1372	1.49219	0.526168	0.000209642	0.00273066	Rnf224	ring finger protein 224
ENSMUSG00000036731	1649.51	1.53779	0.17516	9.33162440590061e-20	2.5760854479334e-17	Cysrt1	cysteine rich tail 1
ENSMUSG00000044628	453.226	0.633848	0.195113	9.72133477102285e-05	0.00144191	Rnf208	ring finger protein 208
ENSMUSG00000006471	249.416	0.131769	0.120479	0.181301	0.414145	Ndor1	NADPH dependent diflavin oxidoreductase 1
ENSMUSG00000078201	205.351	0.131446	0.132347	0.205286	0.445795	Tmem203	transmembrane protein 203
ENSMUSG00000048707	324.965	0.122943	0.140291	0.246768	0.498333	Tprn	taperin
ENSMUSG00000026966	848.086	0.23361	0.0927479	0.00503463	0.0341351	Ssna1	SS nuclear autoantigen 1
ENSMUSG00000026965	2163.62	-0.0692181	0.0597968	0.224752	0.471745	Anapc2	anaphase promoting complex subunit 2
ENSMUSG00000026959	3.65713	-0.0307868	0.200556	0.521608	NA	Grin1	glutamate receptor, ionotropic, NMDA1 (zeta 1)
ENSMUSG00000085830	5.78254	0.0192486	0.197481	0.710924	0.864805	Grin1os	glutamate receptor, ionotropic, NMDA1 (zeta 1), opposite strand
ENSMUSG00000036646	1703.96	-0.0670249	0.0736664	0.327812	0.582721	Man1b1	mannosidase, alpha, class 1B, member 1
ENSMUSG00000026958	511.092	-0.0117048	0.109742	0.899651	0.958853	Dpp7	dipeptidylpeptidase 7
ENSMUSG00000026956	734.204	-0.0678953	0.115021	0.475192	0.7127	Uap1l1	UDP-N-acteylglucosamine pyrophosphorylase 1-like 1
ENSMUSG00000026955	58.2222	0.326411	0.209651	0.0212466	0.0981706	Sapcd2	suppressor APC domain containing 2
ENSMUSG00000015085	543.036	-0.0846189	0.109724	0.360033	0.614428	Entpd2	ectonucleoside triphosphate diphosphohydrolase 2
ENSMUSG00000015094	1027.32	-0.0401176	0.0879239	0.611799	0.806488	Npdc1	neural proliferation, differentiation and control 1
ENSMUSG00000036587	31.239	-0.0899267	0.187508	0.364481	0.618423	Fut7	fucosyltransferase 7
ENSMUSG00000026944	1633.49	-0.16222	0.0823181	0.0307854	0.129029	Abca2	ATP-binding cassette, sub-family A (ABC1), member 2
ENSMUSG00000047617	306.708	0.0365816	0.111248	0.70185	0.860962	Paxx	non-homologous end joining factor
ENSMUSG00000015093	1100.11	0.361803	0.115267	0.000362117	0.00426354	Clic3	chloride intracellular channel 3
ENSMUSG00000015090	52.0832	-0.684212	0.359631	0.00296091	0.0227752	Ptgds	prostaglandin D2 synthase (brain)
ENSMUSG00000015083	21.9529	0.0892091	0.202083	0.314944	0.571508	C8g	complement component 8, gamma polypeptide
ENSMUSG00000015095	1193.88	0.00139074	0.075688	0.984171	0.993266	Fbxw5	F-box and WD-40 domain protein 5
ENSMUSG00000026942	718.471	-0.117793	0.0870742	0.133271	0.343886	Traf2	TNF receptor-associated factor 2
ENSMUSG00000015092	1842.82	0.137102	0.0814219	0.065512	0.218641	Edf1	endothelial differentiation-related factor 1
ENSMUSG00000026941	55.0093	-0.0398497	0.159656	0.691018	0.854801	Mamdc4	MAM domain containing 4
ENSMUSG00000036504	34.2387	0.0519055	0.168777	0.601512	0.800285	Phpt1	phosphohistidine phosphatase 1
ENSMUSG00000029419	20.7296	-0.324676	0.488542	0.0251034	0.111186	Ajm1	apical junction component 1
ENSMUSG00000015087	1953.62	0.212224	0.0845816	0.00592231	0.0385565	Rabl6	RAB, member RAS oncogene family-like 6
ENSMUSG00000026940	2.2133	1.95768094903311e-05	0.199681	0.999352	NA	Ccdc183	coiled-coil domain containing 183
ENSMUSG00000026939	192.961	-0.0479046	0.135999	0.636555	0.823626	Tmem141	transmembrane protein 141
ENSMUSG00000026938	640.844	-0.161333	0.284434	0.0421815	0.161396	Fcna	ficolin A
ENSMUSG00000049086	188.15	-0.0149723	0.14043	0.881566	0.950793	Bmyc	brain expressed myelocytomatosis oncogene
ENSMUSG00000058740	45.5573	-0.0252826	0.174392	0.780429	0.903172	Kcnt1	potassium channel, subfamily T, member 1
ENSMUSG00000026933	1043.71	0.0815807	0.10809	0.374759	0.627125	Camsap1	calmodulin regulated spectrin-associated protein 1
ENSMUSG00000036352	1041.95	0.113695	0.0857685	0.143136	0.35956	Ubac1	ubiquitin associated domain containing 1
ENSMUSG00000026932	1055.08	-0.218597	0.138803	0.0459819	0.171676	Nacc2	nucleus accumbens associated 2, BEN and BTB (POZ) domain containing
ENSMUSG00000087679	1097.81	0.188307	0.0738415	0.0061216	0.0395754	Tmem250-ps	transmembrane protein 250, pseudogene
ENSMUSG00000036327	573.616	-0.124005	0.0902044	0.123984	0.328433	Qsox2	quiescin Q6 sulfhydryl oxidase 2
ENSMUSG00000048038	37.8864	-0.659344	0.279421	0.00123094	0.0114698	Ccdc187	coiled-coil domain containing 187
ENSMUSG00000026930	873.103	-0.325777	0.103211	0.000410277	0.00472214	Gpsm1	G-protein signalling modulator 1 (AGS3-like, C. elegans)
ENSMUSG00000075467	555.829	0.167501	0.0873177	0.0335744	0.137266	Dnlz	DNL-type zinc finger
ENSMUSG00000026928	197.378	-0.379842	0.169942	0.00421348	0.0300429	Card9	caspase recruitment domain family, member 9
ENSMUSG00000036281	568.132	0.101663	0.117695	0.294052	0.549316	Snapc4	small nuclear RNA activating complex, polypeptide 4
ENSMUSG00000026927	1268.19	0.133995	0.0928995	0.104926	0.294627	Entr1	endosome associated trafficking regulator 1
ENSMUSG00000026926	1811.35	0.152729	0.0777777	0.0331559	0.136097	Pmpca	peptidase (mitochondrial processing) alpha
ENSMUSG00000026925	524.981	-0.0361689	0.0793825	0.619517	0.813501	Inpp5e	inositol polyphosphate-5-phosphatase E
ENSMUSG00000026924	3146.67	0.071959	0.0873032	0.361544	0.615984	Sec16a	SEC16 homolog A, endoplasmic reticulum export factor
ENSMUSG00000086714	13.2371	-0.114063	0.217423	0.208217	0.450114	0610009E02Rik	RIKEN cDNA 0610009E02 gene
ENSMUSG00000026923	4707.44	0.264731	0.145321	0.0208812	0.0971129	Notch1	notch 1
ENSMUSG00000026921	699.073	0.178346	0.145645	0.106413	0.297359	Egfl7	EGF-like domain 7
ENSMUSG00000026922	1697.27	0.00408806	0.177728	0.958234	0.983172	Agpat2	1-acylglycerol-3-phosphate O-acyltransferase 2 (lysophosphatidic acid acyltransferase, beta)
ENSMUSG00000036186	42.1068	0.0649812	0.172497	0.516347	0.743405	Dipk1b	divergent protein kinase domain 1B
ENSMUSG00000077192	19.9478	0.0933374	0.193468	0.337448	0.592842	Snora17	small nucleolar RNA, H/ACA box 17
ENSMUSG00000036160	510.691	0.127077	0.109263	0.170855	0.400858	Surf6	surfeit gene 6
ENSMUSG00000015776	1654.47	0.168801	0.0944558	0.0440382	0.166605	Med22	mediator complex subunit 22
ENSMUSG00000062647	12756.5	0.310961	0.102538	0.000672443	0.00700705	Rpl7a	ribosomal protein L7A
ENSMUSG00000065258	8.58279	-0.00935253	0.189599	0.891294	0.955286	Gm23969	predicted gene, 23969
ENSMUSG00000015790	733.188	-0.00320065	0.108085	0.970387	0.988126	Surf1	surfeit gene 1
ENSMUSG00000014873	426.227	0.246007	0.123742	0.0170172	0.0838888	Surf2	surfeit gene 2
ENSMUSG00000014867	4035.3	0.0341136	0.0825767	0.652136	0.832603	Surf4	surfeit gene 4
ENSMUSG00000049897	6.92492	-0.0255749	0.193343	0.694178	0.856653	Stkld1	serine/threonine kinase-like domain containing 1
ENSMUSG00000052406	809.868	0.113279	0.0937147	0.172999	0.40427	Rexo4	REX4, 3'-5' exonuclease
ENSMUSG00000014852	3.49633	-0.00206473	0.198646	0.959833	NA	Adamts13	a disintegrin-like and metallopeptidase (reprolysin type) with thrombospondin type 1 motif, 13
ENSMUSG00000015488	895.97	-0.0154538	0.0770386	0.82765	0.924912	Cacfd1	calcium channel flower domain containing 1
ENSMUSG00000036067	87.4464	0.126929	0.156137	0.248706	0.500659	Slc2a6	solute carrier family 2 (facilitated glucose transporter), member 6
ENSMUSG00000087364	81.8229	0.936293	0.288987	6.75744786356123e-05	0.00106825	Gm13398	predicted gene 13398
ENSMUSG00000009214	4.68089	0.0216676	0.199747	0.629282	NA	Mymk	myomaker, myoblast fusion factor
ENSMUSG00000036040	116.97	-1.00825	0.283506	2.01073553400459e-05	0.000380661	Adamtsl2	ADAMTS-like 2
ENSMUSG00000000889	3.00691	-0.0686257	0.21667	0.0871684	NA	Dbh	dopamine beta hydroxylase
ENSMUSG00000009614	276.684	-0.328762	0.130548	0.00275282	0.0215199	Sardh	sarcosine dehydrogenase
ENSMUSG00000009621	477.693	-0.215506	0.102765	0.016425	0.0819742	Vav2	vav 2 oncogene
ENSMUSG00000109946	53.5897	-0.0681708	0.153988	0.512922	0.741114	Brd3os	bromodomain containing 3, opposite strand
ENSMUSG00000026918	1703.65	-0.017627	0.10347	0.842576	0.931796	Brd3	bromodomain containing 3
ENSMUSG00000026917	897.489	0.069113	0.0923494	0.400747	0.650501	Wdr5	WD repeat domain 5
ENSMUSG00000015846	5678.95	-0.0559772	0.0779125	0.434985	0.681185	Rxra	retinoid X receptor alpha
ENSMUSG00000026837	8140.85	-0.419786	0.255612	0.010842	0.0607124	Col5a1	collagen, type V, alpha 1
ENSMUSG00000026833	1228.36	-0.0481777	0.0867746	0.538056	0.757806	Olfm1	olfactomedin 1
ENSMUSG00000035829	82.172	-0.237109	0.176673	0.0555172	0.195218	Ppp1r26	protein phosphatase 1, regulatory subunit 26
ENSMUSG00000026831	12.3506	0.649424	0.712132	0.00982043	0.0564973	1700007K13Rik	RIKEN cDNA 1700007K13 gene
ENSMUSG00000035772	477.233	0.214356	0.094079	0.0107089	0.0601859	Mrps2	mitochondrial ribosomal protein S2
ENSMUSG00000082895	2.4919	0.0330513	0.203086	0.408097	NA	Rpsa-ps9	ribosomal protein SA, pseudogene 9
ENSMUSG00000026829	112.969	-0.176467	0.201696	0.137681	0.350909	Gbgt1	globoside alpha-1,3-N-acetylgalactosaminyltransferase 1
ENSMUSG00000026821	1856.58	0.127596	0.0733251	0.0613105	0.209098	Ralgds	ral guanine nucleotide dissociation stimulator
ENSMUSG00000026816	505.343	0.0523354	0.0861526	0.50283	0.73348	Gtf3c5	general transcription factor IIIC, polypeptide 5
ENSMUSG00000026815	15.0692	0.0744377	0.199896	0.36575	0.619403	Gfi1b	growth factor independent 1B
ENSMUSG00000026812	1131.56	-0.112396	0.0680098	0.0782272	0.24509	Tsc1	TSC complex subunit 1
ENSMUSG00000026809	15.2785	-0.0982931	0.207498	0.26934	0.523697	Spaca9	sperm acrosome associated 9
ENSMUSG00000026807	43.8464	-0.472431	0.25745	0.00633353	0.0405206	Ak8	adenylate kinase 8
ENSMUSG00000035666	989.823	0.0426648	0.0864324	0.58598	0.791116	Gtf3c4	general transcription factor IIIC, polypeptide 4
ENSMUSG00000026806	201.541	0.0321681	0.124783	0.745305	0.884344	Ddx31	DEAD/H box helicase 31
ENSMUSG00000079502	3.20389	-0.0531956	0.206504	0.295628	NA	Cfap77	cilia and flagella associated protein 77
ENSMUSG00000026803	540.609	-0.0262419	0.0885174	0.741302	0.882498	Ttf1	transcription termination factor, RNA polymerase I
ENSMUSG00000043535	1969.75	-0.12506	0.0717457	0.0614201	0.209136	Setx	senataxin
ENSMUSG00000035513	300.621	-0.0980508	0.127562	0.335434	0.590695	Ntng2	netrin G2
ENSMUSG00000079499	205.961	-0.197669	0.119535	0.0467654	0.173724	6530402F18Rik	RIKEN cDNA 6530402F18 gene
ENSMUSG00000026799	198.417	-0.272295	0.140161	0.0155691	0.0788733	Med27	mediator complex subunit 27
ENSMUSG00000039844	3094.85	-0.0759201	0.0768964	0.284975	0.540199	Rapgef1	Rap guanine nucleotide exchange factor (GEF) 1
ENSMUSG00000039826	538.119	0.26213	0.0901665	0.00135019	0.0123568	Trub2	TruB pseudouridine (psi) synthase family member 2
ENSMUSG00000026798	193.239	0.307221	0.166873	0.0149369	0.0764662	Coq4	coenzyme Q4
ENSMUSG00000059316	5223.39	0.652344	0.150223	1.30260291152838e-06	3.62845533910075e-05	Slc27a4	solute carrier family 27 (fatty acid transporter), member 4
ENSMUSG00000069020	681.235	0.0759678	0.0817047	0.309636	0.566005	Urm1	ubiquitin related modifier 1
ENSMUSG00000039787	640.531	-0.145674	0.131116	0.159033	0.383927	Cercam	cerebral endothelial cell adhesion molecule
ENSMUSG00000026790	1253.16	-0.0331792	0.0738307	0.628994	0.819576	Odf2	outer dense fiber of sperm tails 2
ENSMUSG00000019715	950.033	-0.0505062	0.0688069	0.434321	0.680664	Gle1	GLE1 RNA export mediator (yeast)
ENSMUSG00000057738	9500.84	0.054596	0.0669013	0.388208	0.639476	Sptan1	spectrin alpha, non-erythrocytic 1
ENSMUSG00000039715	213.957	0.086444	0.107416	0.344837	0.599995	Dync2i2	dynein 2 intermediate chain 2
ENSMUSG00000054766	3190.36	0.125159	0.0965945	0.138691	0.352366	Set	SET nuclear oncogene
ENSMUSG00000026785	459.255	-0.0274295	0.0970451	0.738446	0.881465	Pkn3	protein kinase N3
ENSMUSG00000015335	100.362	0.0272626	0.127986	0.784969	0.90533	Zdhhc12	zinc finger, DHHC domain containing 12
ENSMUSG00000039686	991.402	-0.171708	0.10317	0.0550387	0.194089	Zer1	zyg-11 related, cell cycle regulator
ENSMUSG00000039678	1203.8	-0.0428481	0.0899651	0.594469	0.79604	Tbc1d13	TBC1 domain family, member 13
ENSMUSG00000015337	240.124	0.199983	0.126223	0.0520648	0.186679	Endog	endonuclease G
ENSMUSG00000039660	376.668	0.20011	0.117544	0.042081	0.161045	Spout1	SPOUT domain containing methyltransferase 1
ENSMUSG00000039648	591.471	0.120217	0.101918	0.173745	0.404807	Kyat1	kynurenine aminotransferase 1
ENSMUSG00000007476	260.529	0.00361107	0.100322	0.965748	0.98606	Lrrc8a	leucine rich repeat containing 8A VRAC subunit A
ENSMUSG00000079484	47.1832	-0.235429	0.2366	0.0726957	0.233673	Phyhd1	phytanoyl-CoA dioxygenase domain containing 1
ENSMUSG00000075419	758.165	0.133427	0.0874347	0.0899651	0.267911	Dolk	dolichol kinase
ENSMUSG00000052533	1279.91	0.072246	0.107376	0.429515	0.6764	Nup188	nucleoporin 188
ENSMUSG00000026860	1407.07	0.115053	0.0860597	0.139307	0.353542	Sh3glb2	SH3-domain GRB2-like endophilin B2
ENSMUSG00000026858	1419.48	0.237562	0.087136	0.00272165	0.0213128	Miga2	mitoguardin 2
ENSMUSG00000026856	634.068	0.184618	0.0874163	0.0194311	0.0924376	Dolpp1	dolichyl pyrophosphate phosphatase 1
ENSMUSG00000026853	5865.98	0.284952	0.11184	0.00334685	0.0248908	Crat	carnitine acetyltransferase
ENSMUSG00000039515	3967.95	0.0843512	0.0636359	0.16213	0.38829	Ptpa	protein phosphatase 2 protein activator
ENSMUSG00000089762	186.555	0.327086	0.200496	0.0188575	0.0903602	Ier5l	immediate early response 5-like
ENSMUSG00000047363	9.89327	-0.0325891	0.190751	0.653582	0.8333	Cstad	CSA-conditional, T cell activation-dependent protein
ENSMUSG00000044320	24.4558	0.383872	0.374346	0.0239205	0.107478	1700001O22Rik	RIKEN cDNA 1700001O22 gene
ENSMUSG00000026857	306.83	-0.0243901	0.100531	0.779536	0.902817	Ntmt1	N-terminal Xaa-Pro-Lys N-methyltransferase 1
ENSMUSG00000039483	578.591	0.116289	0.0907921	0.151628	0.371852	Asb6	ankyrin repeat and SOCS box-containing 6
ENSMUSG00000039476	167.366	-0.284755	0.149594	0.0151432	0.0772234	Prrx2	paired related homeobox 2
ENSMUSG00000050737	1283.02	0.516921	0.130955	9.67428534943627e-06	0.0002006	Ptges	prostaglandin E synthase
ENSMUSG00000026848	1243.29	0.104405	0.0905357	0.197542	0.43611	Tor1b	torsin family 1, member B
ENSMUSG00000026849	534.802	0.188061	0.096631	0.0276702	0.118854	Tor1a	torsin family 1, member A (torsin A)
ENSMUSG00000026851	823.153	-0.0604058	0.0959569	0.474251	0.711876	BC005624	cDNA sequence BC005624
ENSMUSG00000026854	789.78	-0.00242869	0.0850913	0.974171	0.990063	Usp20	ubiquitin specific peptidase 20
ENSMUSG00000075415	3552.49	-0.304001	0.0639924	6.23175624253843e-07	1.89576584641432e-05	Fnbp1	formin binding protein 1
ENSMUSG00000000194	1926.49	-0.119938	0.0719001	0.0736186	0.235417	Gpr107	G protein-coupled receptor 107
ENSMUSG00000062661	523.929	-0.112549	0.13045	0.269646	0.523939	Ncs1	neuronal calcium sensor 1
ENSMUSG00000055632	3968.97	0.308976	0.134138	0.00546061	0.0362916	Hmcn2	hemicentin 2
ENSMUSG00000076441	335.769	0.509762	0.120154	2.82847796021011e-06	7.01280540912148e-05	Ass1	argininosuccinate synthetase 1
ENSMUSG00000026843	1061.27	0.088934	0.0812033	0.231405	0.480204	Fubp3	far upstream element (FUSE) binding protein 3
ENSMUSG00000039356	396.38	0.142568	0.122547	0.153169	0.374539	Exosc2	exosome component 2
ENSMUSG00000026842	2169.2	-0.0746224	0.0730199	0.272194	0.526455	Abl1	c-abl oncogene 1, non-receptor tyrosine kinase
ENSMUSG00000043102	8.92565	0.0543471	0.202526	0.386305	0.63767	Qrfp	pyroglutamylated RFamide peptide
ENSMUSG00000026841	2.57706	0.0163561	0.199463	0.702669	NA	Fibcd1	fibrinogen C domain containing 1
ENSMUSG00000026840	595.896	-0.221108	0.187458	0.075792	0.240125	Lamc3	laminin gamma 3
ENSMUSG00000001864	1509.71	0.190624	0.168894	0.106944	0.298347	Aif1l	allograft inflammatory factor 1-like
ENSMUSG00000001855	1212.22	0.0416772	0.0887237	0.602245	0.800767	Nup214	nucleoporin 214
ENSMUSG00000050592	264.642	-0.440118	0.154606	0.000626463	0.00662875	Fam78a	family with sequence similarity 78, member A
ENSMUSG00000051373	252.294	0.0303701	0.13702	0.766203	0.895073	Plpp7	phospholipid phosphatase 7 (inactive)
ENSMUSG00000039262	6440.55	-0.0971882	0.0937642	0.241603	0.492146	Prrc2b	proline-rich coiled-coil 2B
ENSMUSG00000119104	5.79542	0.0124771	0.197395	0.803084	0.914307	Gm22192	predicted gene, 22192
ENSMUSG00000039254	359.832	-0.0434015	0.119919	0.653764	0.8333	Pomt1	protein-O-mannosyltransferase 1
ENSMUSG00000002550	869.172	0.0332596	0.0944678	0.692249	0.855357	Uck1	uridine-cytidine kinase 1
ENSMUSG00000066068	4.90192	0.0215326	0.197591	0.681595	NA	Gm13611	60S ribosomal protein L36 pseudogene
ENSMUSG00000044627	1883.07	0.10692	0.0995211	0.21892	0.464352	Swi5	SWI5 recombination repair homolog (yeast)
ENSMUSG00000002546	3179.67	0.212483	0.082413	0.0048845	0.0335103	Golga2	golgi autoantigen, golgin subfamily a, 2
ENSMUSG00000026825	1344.49	-0.306484	0.110343	0.00150724	0.0134481	Dnm1	dynamin 1
ENSMUSG00000039205	1367.62	-0.101408	0.0671251	0.109816	0.303611	Ciz1	CDKN1A interacting zinc finger protein 1
ENSMUSG00000039195	469.968	0.759117	0.109836	3.98698682970301e-13	3.98683170466076e-11	Bbln	bublin coiled coil protein
ENSMUSG00000026822	159.769	1.39628	0.209252	1.40159856952378e-12	1.30929126979353e-10	Lcn2	lipocalin 2
ENSMUSG00000026820	472.315	0.0533959	0.0826134	0.480071	0.716087	Ptges2	prostaglandin E synthase 2
ENSMUSG00000026819	594.008	0.186402	0.110467	0.0475198	0.175498	Slc25a25	solute carrier family 25 (mitochondrial carrier, phosphate carrier), member 25
ENSMUSG00000039164	148.509	0.0367926	0.121618	0.706846	0.863016	Naif1	nuclear apoptosis inducing factor 1
ENSMUSG00000039157	1377.09	-0.203421	0.0953895	0.0162181	0.0811829	Fam102a	family with sequence similarity 102, member A
ENSMUSG00000026810	543.296	0.127555	0.097008	0.134847	0.346888	Dpm2	dolichol-phosphate (beta-D) mannosyltransferase 2
ENSMUSG00000046854	2.08117	0.0175537	0.200809	0.639081	NA	Pip5kl1	phosphatidylinositol-4-phosphate 5-kinase-like 1
ENSMUSG00000079442	344.287	-0.210276	0.166883	0.076499	0.241748	St6galnac4	ST6 (alpha-N-acetyl-neuraminyl-2,3-beta-galactosyl-1,3)-N-acetylgalactosaminide alpha-2,6-sialyltransferase 4
ENSMUSG00000026811	571.554	-0.0144493	0.0980608	0.865531	0.942974	St6galnac6	ST6 (alpha-N-acetyl-neuraminyl-2,3-beta-galactosyl-1,3)-N-acetylgalactosaminide alpha-2,6-sialyltransferase 6
ENSMUSG00000026817	3283.4	-0.064473	0.11348	0.498588	0.730424	Ak1	adenylate kinase 1
ENSMUSG00000026814	1925.46	0.0577119	0.0934512	0.488512	0.722206	Eng	endoglin
ENSMUSG00000009566	382.437	0.0367418	0.127594	0.713301	0.866151	Fpgs	folylpolyglutamyl synthetase
ENSMUSG00000009555	1242.62	0.00766915	0.068738	0.906306	0.961107	Cdk9	cyclin-dependent kinase 9 (CDC2-related kinase)
ENSMUSG00000059013	451.623	0.0112282	0.118195	0.908918	0.961968	Sh2d3c	SH2 domain containing 3C
ENSMUSG00000039021	26.2306	0.923698	0.378099	0.000701264	0.00725424	Ttc16	tetratricopeptide repeat domain 16
ENSMUSG00000009563	584.947	0.162147	0.0969815	0.0578142	0.200475	Tor2a	torsin family 2, member A
ENSMUSG00000053746	394.712	0.919359	0.14277	8.65867768097146e-12	7.05510583203736e-10	Ptrh1	peptidyl-tRNA hydrolase 1 homolog
ENSMUSG00000026797	428.422	-0.0571323	0.0937371	0.491321	0.72469	Stxbp1	syntaxin binding protein 1
ENSMUSG00000026796	10259.3	0.212891	0.112359	0.0257111	0.11281	Niban2	niban apoptosis regulator 2
ENSMUSG00000026792	458.144	-0.0275658	0.0874346	0.725847	0.87279	Lrsam1	leucine rich repeat and sterile alpha motif containing 1
ENSMUSG00000038900	16767.8	0.382548	0.102508	3.91216470921715e-05	0.000674583	Rpl12	ribosomal protein L12
ENSMUSG00000026791	365.5	0.0486344	0.096326	0.566865	0.77803	Slc2a8	solute carrier family 2, (facilitated glucose transporter), member 8
ENSMUSG00000038860	89.7086	-0.611154	0.209164	0.000293751	0.00361011	Garnl3	GTPase activating RANGAP domain-like 3
ENSMUSG00000038831	252.903	-0.590772	0.141487	2.99371198153452e-06	7.32723680257933e-05	Ralgps1	Ral GEF with PH domain and SH3 binding motif 1
ENSMUSG00000004105	4223.43	-0.0853047	0.107217	0.343274	0.59832	Angptl2	angiopoietin-like 2
ENSMUSG00000068966	406.276	-0.03073	0.0970235	0.717089	0.867881	Zbtb34	zinc finger and BTB domain containing 34
ENSMUSG00000026788	752.024	0.081563	0.079962	0.266667	0.520172	Zbtb43	zinc finger and BTB domain containing 43
ENSMUSG00000038765	15.9015	-0.340898	0.43987	0.028194	0.120572	Lmx1b	LIM homeobox transcription factor 1 beta
ENSMUSG00000038740	532.74	-0.203006	0.0959786	0.0171841	0.0844187	Mvb12b	multivesicular body subunit 12B
ENSMUSG00000038718	178.024	-0.593037	0.164774	2.91711488643671e-05	0.000525647	Pbx3	pre B cell leukemia homeobox 3
ENSMUSG00000038696	942.014	-0.575458	0.0871599	4.63444876278216e-12	3.98691927053111e-10	Mapkap1	mitogen-activated protein kinase associated protein 1
ENSMUSG00000081992	3.78534	0.0734096	0.215979	0.152215	NA	Gm13408	ribosomal protein S3A pseudogene
ENSMUSG00000026867	2696.23	0.0134141	0.0787334	0.853887	0.937801	Gapvd1	GTPase activating protein and VPS9 domains 1
ENSMUSG00000026864	8634.66	-0.000240447	0.107675	0.995589	0.997527	Hspa5	heat shock protein 5
ENSMUSG00000070953	280.886	0.113673	0.0985742	0.187765	0.423267	Rabepk	Rab9 effector protein with kelch motifs
ENSMUSG00000035949	1483.67	0.0935321	0.0667198	0.137078	0.349902	Fbxw2	F-box and WD-40 domain protein 2
ENSMUSG00000026869	860.593	0.103828	0.0843178	0.175347	0.406476	Psmd5	proteasome (prosome, macropain) 26S subunit, non-ATPase, 5
ENSMUSG00000026870	24.3242	-0.411717	0.403723	0.0203554	0.0952666	Cutal	cutA divalent cation tolerance homolog-like
ENSMUSG00000026873	72.8356	0.174111	0.185337	0.139696	0.353997	Phf19	PHD finger protein 19
ENSMUSG00000026875	315.017	-0.0467885	0.142092	0.647526	0.829983	Traf1	TNF receptor-associated factor 1
ENSMUSG00000026874	9.53045	0.196499	0.332065	0.0298675	0.126086	Hc	hemolytic complement
ENSMUSG00000035875	17.7806	0.0457489	0.187693	0.580893	0.787121	AI182371	expressed sequence AI182371
ENSMUSG00000057110	1206.22	-0.133626	0.0774152	0.0603125	0.206658	Cntrl	centriolin
ENSMUSG00000026878	4205.69	0.0706192	0.0794101	0.333628	0.588876	Rab14	RAB14, member RAS oncogene family
ENSMUSG00000026879	82630.9	-0.156399	0.112242	0.10235	0.289814	Gsn	gelsolin
ENSMUSG00000026880	1881.08	0.127101	0.0851648	0.0995298	0.28512	Stom	stomatin
ENSMUSG00000035778	1401.01	0.0489318	0.10005	0.575158	0.783482	Ggta1	glycoprotein galactosyltransferase alpha 1, 3
ENSMUSG00000086555	3.06857	-0.0434384	0.205497	0.304625	NA	Gm13446	predicted gene 13446
ENSMUSG00000026883	2385.12	-0.192851	0.0700324	0.0032774	0.0244726	Dab2ip	disabled 2 interacting protein
ENSMUSG00000026885	36.2542	-0.0264414	0.165482	0.78438	0.905074	Ttll11	tubulin tyrosine ligase-like family, member 11
ENSMUSG00000026895	1163.61	0.0727411	0.0845753	0.343882	0.599194	Ndufa8	NADH:ubiquinone oxidoreductase subunit A8
ENSMUSG00000026890	98.8676	0.266188	0.218162	0.0494925	0.180697	Lhx6	LIM homeobox protein 6
ENSMUSG00000026889	765.792	0.0788787	0.08121	0.288811	0.543755	Rbm18	RNA binding motif protein 18
ENSMUSG00000026887	428.587	0.0134547	0.108794	0.883581	0.95204	Mrrf	mitochondrial ribosome recycling factor
ENSMUSG00000047250	2583.76	0.199283	0.108082	0.0319825	0.132367	Ptgs1	prostaglandin-endoperoxide synthase 1
ENSMUSG00000083716	167.149	0.407012	0.161961	0.00187302	0.016009	Gm13436	ribosomal protein L18 pseudogene
ENSMUSG00000009030	865.452	0.0306944	0.0887897	0.701694	0.860962	Pdcl	phosducin-like
ENSMUSG00000075376	1154.93	-0.100515	0.0887328	0.206287	0.44725	Rc3h2	ring finger and CCCH-type zinc finger domains 2
ENSMUSG00000066798	469.76	-0.00442356	0.0935408	0.956524	0.9823	Zbtb6	zinc finger and BTB domain containing 6
ENSMUSG00000050714	225.051	-0.0414696	0.110748	0.654562	0.833593	Zbtb26	zinc finger and BTB domain containing 26
ENSMUSG00000035437	2026.54	-0.112278	0.0900189	0.161814	0.387883	Rabgap1	RAB GTPase activating protein 1
ENSMUSG00000026915	533.797	-0.359961	0.1101	0.000233221	0.00299531	Strbp	spermatid perinuclear RNA binding protein
ENSMUSG00000107491	4.40295	-0.0493249	0.20454	0.345692	NA	Gm17893	nucleoporin 37 pseudogene
ENSMUSG00000053164	14.1196	0.0131137	0.183016	0.871813	0.946198	Gpr21	G protein-coupled receptor 21
ENSMUSG00000035403	4.07504	-0.0737829	0.213939	0.195949	NA	Crb2	crumbs family member 2
ENSMUSG00000035392	724.716	-0.688289	0.105097	5.20949997337787e-12	4.41995006915583e-10	Dennd1a	DENN/MADD domain containing 1A
ENSMUSG00000000247	672.27	-0.50679	0.290924	0.00625437	0.0402344	Lhx2	LIM homeobox protein 2
ENSMUSG00000026749	384.265	-0.00556136	0.123707	0.952381	0.980483	Nek6	NIMA (never in mitosis gene a)-related expressed kinase 6
ENSMUSG00000026750	3045.41	0.198303	0.0863001	0.0113152	0.0626232	Psmb7	proteasome (prosome, macropain) subunit, beta type 7
ENSMUSG00000063972	182.227	-0.330122	0.14085	0.00426605	0.0302928	Nr6a1	nuclear receptor subfamily 6, group A, member 1
ENSMUSG00000046618	595.032	0.026688	0.0968003	0.754729	0.888642	Olfml2a	olfactomedin-like 2A
ENSMUSG00000084184	2.1049	0.0130928	0.200278	0.729267	NA	Gm13474	golgi autoantigen, golgin subfamily a,2 pseudogene
ENSMUSG00000035295	21.7333	0.0337889	0.176457	0.710933	0.864805	Wdr38	WD repeat domain 38
ENSMUSG00000062997	5454.77	0.421225	0.13023	0.000199999	0.00261797	Rpl35	ribosomal protein L35
ENSMUSG00000026755	1524.54	0.235288	0.0708344	0.000400959	0.00463219	Arpc5l	actin related protein 2/3 complex, subunit 5-like
ENSMUSG00000026754	1287.76	0.40791	0.105421	1.9977694970741e-05	0.000378982	Golga1	golgi autoantigen, golgin subfamily a, 1
ENSMUSG00000035236	535.918	-0.57007	0.108831	1.80984785255661e-08	8.14475568878032e-07	Scai	suppressor of cancer cell invasion
ENSMUSG00000082315	2.48363	-0.0401201	0.203734	0.374042	NA	Gm16523	mitochondrial ribosomal protein L40 pseudogene
ENSMUSG00000026753	1429.57	0.104594	0.0730004	0.123946	0.328433	Ppp6c	protein phosphatase 6, catalytic subunit
ENSMUSG00000080994	7.48588	0.0289626	0.195566	0.639969	0.825675	Gm13464	glyceraldehyde-3-phosphate dehydrogenase pseudogene
ENSMUSG00000026866	52.9484	-0.659607	0.249189	0.000573972	0.00617221	Kynu	kynureninase
ENSMUSG00000049744	314.592	-0.738321	0.130065	1.1589636725113e-09	6.71980943158903e-08	Arhgap15	Rho GTPase activating protein 15
ENSMUSG00000036890	268.072	-0.676325	0.127518	1.00095891671542e-08	4.79625204787643e-07	Gtdc1	glycosyltransferase-like domain containing 1
ENSMUSG00000026872	3055.82	-0.0513869	0.116126	0.589389	0.793344	Zeb2	zinc finger E-box binding homeobox 2
ENSMUSG00000052248	98.1682	-0.0356175	0.154156	0.718826	0.869091	Zeb2os	zinc finger E-box binding homeobox 2, opposite strand
ENSMUSG00000052155	1262.51	0.0725537	0.10725	0.427351	0.674196	Acvr2a	activin receptor IIA
ENSMUSG00000026761	751.32	0.0276068	0.094392	0.741891	0.882563	Orc4	origin recognition complex, subunit 4
ENSMUSG00000036792	520.776	-0.622354	0.101015	7.37011067441178e-11	5.10552685520301e-09	Mbd5	methyl-CpG binding domain protein 5
ENSMUSG00000069495	929.287	0.00246316	0.0882929	0.976086	0.990698	Epc2	enhancer of polycomb homolog 2
ENSMUSG00000026764	90.3552	-0.235891	0.178609	0.0577798	0.200414	Kif5c	kinesin family member 5C
ENSMUSG00000026765	342.758	-0.0460401	0.138991	0.651206	0.831989	Lypd6b	LY6/PLAUR domain containing 6B
ENSMUSG00000050447	33.3199	-0.0340558	0.164381	0.724252	0.871857	Lypd6	LY6/PLAUR domain containing 6
ENSMUSG00000026766	1513.94	0.276843	0.0745786	7.34250329871342e-05	0.00114316	Mmadhc	methylmalonic aciduria (cobalamin deficiency) cblD type, with homocystinuria
ENSMUSG00000085862	2.98088	-0.0107616	0.198407	0.81062	NA	Gm13483	predicted gene 13483
ENSMUSG00000017144	1661.41	-0.0751513	0.104578	0.411389	0.660294	Rnd3	Rho family GTPase 3
ENSMUSG00000085014	16.4477	0.071618	0.206214	0.312466	0.568899	Gm13490	predicted gene 13490
ENSMUSG00000036249	335.637	-0.0775409	0.114909	0.415031	0.662699	Rbm43	RNA binding motif protein 43
ENSMUSG00000026946	414.925	-0.0582171	0.100728	0.494542	0.727573	Nmi	N-myc (and STAT) interactor
ENSMUSG00000053475	334.944	0.0552665	0.199168	0.434301	0.680664	Tnfaip6	tumor necrosis factor alpha induced protein 6
ENSMUSG00000036202	1348.96	-0.0102654	0.106816	0.911673	0.963175	Rif1	replication timing regulatory factor 1
ENSMUSG00000026950	28816.4	0.00440238	0.146891	0.951311	0.979965	Neb	nebulin
ENSMUSG00000036093	2372.47	0.441575	0.0794252	4.64331794879132e-09	2.3790251739846e-07	Arl5a	ADP-ribosylation factor-like 5A
ENSMUSG00000085315	82.1387	-0.0167388	0.139734	0.867737	0.94433	A430018G15Rik	RIKEN cDNA A430018G15 gene
ENSMUSG00000017412	33.2621	0.104348	0.18256	0.32222	0.57769	Cacnb4	calcium channel, voltage-dependent, beta 4 subunit
ENSMUSG00000055371	1247.33	0.323802	0.0890624	7.56689325651791e-05	0.00117491	Stam2	signal transducing adaptor molecule (SH3 domain and ITAM motif) 2
ENSMUSG00000036053	842.194	-0.239331	0.108121	0.0105716	0.0595117	Fmnl2	formin-like 2
ENSMUSG00000061136	2418.63	0.252461	0.124933	0.0152352	0.0775642	Prpf40a	pre-mRNA processing factor 40A
ENSMUSG00000026960	378.492	0.0161223	0.0975323	0.851332	0.93644	Arl6ip6	ADP-ribosylation factor-like 6 interacting protein 6
ENSMUSG00000075334	13.5581	1.48383	0.499988	0.000139108	0.00194478	Rprm	reprimo, TP53 dependent G2 arrest mediator candidate
ENSMUSG00000060988	6.23559	-0.097216	0.221897	0.169907	0.399465	Galnt13	polypeptide N-acetylgalactosaminyltransferase 13
ENSMUSG00000026826	121.78	0.0440218	0.139827	0.667347	0.840808	Nr4a2	nuclear receptor subfamily 4, group A, member 2
ENSMUSG00000026827	904.171	-0.0325234	0.0841745	0.67022	0.842842	Gpd2	glycerol phosphate dehydrogenase 2, mitochondrial
ENSMUSG00000026828	37.7204	-0.122603	0.198915	0.246147	0.497948	Galnt5	polypeptide N-acetylgalactosaminyltransferase 5
ENSMUSG00000026832	650.249	-0.151799	0.145627	0.163245	0.38991	Cytip	cytohesin 1 interacting protein
ENSMUSG00000086862	2.14144	0.0714126	0.217679	0.091345	NA	Gm13546	predicted gene 13546
ENSMUSG00000026834	784.281	0.0189841	0.158635	0.851014	0.936312	Acvr1c	activin A receptor, type IC
ENSMUSG00000026836	678.682	-0.151015	0.0941218	0.0696672	0.227215	Acvr1	activin A receptor, type 1
ENSMUSG00000026839	63.2566	-0.0449684	0.158427	0.657489	0.835687	Upp2	uridine phosphorylase 2
ENSMUSG00000036641	16.19	-0.144925	0.241904	0.12668	0.332397	Ccdc148	coiled-coil domain containing 148
ENSMUSG00000026991	1404.26	-0.231948	0.0821132	0.00203984	0.0170874	Pkp4	plakophilin 4
ENSMUSG00000026989	2378.28	0.0531113	0.130672	0.597522	0.797977	Dapl1	death associated protein-like 1
ENSMUSG00000035168	4703.84	0.00125398	0.10757	0.990442	0.995424	Tanc1	tetratricopeptide repeat, ankyrin repeat and coiled-coil containing 1
ENSMUSG00000026988	498.54	-0.0723894	0.0914733	0.376145	0.628357	Wdsub1	WD repeat, SAM and U-box domain containing 1
ENSMUSG00000026987	1871.51	-0.124428	0.0947496	0.137073	0.349902	Baz2b	bromodomain adjacent to zinc finger domain, 2B
ENSMUSG00000026977	3328.38	0.408079	0.0964582	4.335274492565e-06	0.000101244	Marchf7	membrane associated ring-CH-type finger 7
ENSMUSG00000060703	1045.95	0.00736208	0.125722	0.943356	0.976226	Cd302	CD302 antigen
ENSMUSG00000080198	3.32866	0.0564709	0.207807	0.26922	NA	Rpl10a-ps4	ribosomal protein L10A, pseudogene 4
ENSMUSG00000026980	178.214	-0.484899	0.183415	0.000934671	0.00914698	Ly75	lymphocyte antigen 75
ENSMUSG00000054580	1288.68	-0.0215089	0.142421	0.831113	0.92628	Pla2r1	phospholipase A2 receptor 1
ENSMUSG00000026971	256.328	-0.0545293	0.147005	0.597019	0.797693	Itgb6	integrin beta 6
ENSMUSG00000026970	3295.93	0.164827	0.092005	0.0449276	0.168933	Rbms1	RNA binding motif, single stranded interacting protein 1
ENSMUSG00000064289	1045.13	0.20377	0.0918922	0.0133497	0.0707374	Tank	TRAF family member-associated Nf-kappa B activator
ENSMUSG00000026914	1453.06	0.15169	0.0826948	0.0442966	0.167307	Psmd14	proteasome (prosome, macropain) 26S subunit, non-ATPase, 14
ENSMUSG00000026904	4.50032	-0.0570519	0.208955	0.23204	NA	Slc4a10	solute carrier family 4, sodium bicarbonate cotransporter-like, member 10
ENSMUSG00000035000	1752.33	-0.370946	0.234492	0.0152096	0.0774764	Dpp4	dipeptidylpeptidase 4
ENSMUSG00000000392	726.763	-0.109968	0.140162	0.29999	0.555529	Fap	fibroblast activation protein
ENSMUSG00000026896	1129.22	-0.269836	0.11135	0.00509225	0.0344289	Ifih1	interferon induced with helicase C domain 1
ENSMUSG00000026893	74.2192	-0.0966045	0.172421	0.360847	0.615307	Gca	grancalcin
ENSMUSG00000075324	60.6708	-0.0712856	0.151349	0.495484	0.728481	Fign	fidgetin
ENSMUSG00000026888	347.171	-0.0463732	0.132113	0.644875	0.828195	Grb14	growth factor receptor bound protein 14
ENSMUSG00000034903	900.067	-0.056022	0.0795714	0.443116	0.68815	Cobll1	Cobl-like 1
ENSMUSG00000061171	10.6871	0.0532352	0.19285	0.502674	0.73348	Slc38a11	solute carrier family 38, member 11
ENSMUSG00000057182	236.225	-0.289899	0.149059	0.0136575	0.0718661	Scn3a	sodium channel, voltage-gated, type III, alpha
ENSMUSG00000075318	167.843	-0.182547	0.243266	0.113718	0.310362	Scn2a	sodium channel, voltage-gated, type II, alpha
ENSMUSG00000044647	19.2164	-0.41246	0.465288	0.0205106	0.0958234	Csrnp3	cysteine-serine-rich nuclear protein 3
ENSMUSG00000026994	218.689	0.585562	0.274877	0.00241163	0.0194106	Galnt3	polypeptide N-acetylgalactosaminyltransferase 3
ENSMUSG00000034848	232.351	-0.299209	0.142482	0.00923485	0.0539166	Ttc21b	tetratricopeptide repeat domain 21B
ENSMUSG00000034810	1391.38	-0.109514	0.12306	0.269352	0.523697	Scn7a	sodium channel, voltage-gated, type VII, alpha
ENSMUSG00000027022	11255.2	-0.0640859	0.134147	0.530888	0.753361	Xirp2	xin actin-binding repeat containing 2
ENSMUSG00000034780	59.4734	-0.0530237	0.162107	0.600664	0.799732	B3galt1	UDP-Gal:betaGlcNAc beta 1,3-galactosyltransferase, polypeptide 1
ENSMUSG00000027030	375.232	-0.600548	0.148133	4.88813415560573e-06	0.000112312	Stk39	serine/threonine kinase 39
ENSMUSG00000027035	780.269	-0.746591	0.0880589	1.96035810828852e-18	4.58971943935499e-16	Cers6	ceramide synthase 6
ENSMUSG00000034738	85.3663	-0.12802	0.152786	0.241922	0.492434	Nostrin	nitric oxide synthase trafficker
ENSMUSG00000005233	120.081	0.92958	0.181577	2.14545428886552e-08	9.46346851875772e-07	Spc25	SPC25, NDC80 kinetochore complex component, homolog (S. cerevisiae)
ENSMUSG00000027048	3.5191	0.0416029	0.205859	0.28449	NA	Abcb11	ATP-binding cassette, sub-family B (MDR/TAP), member 11
ENSMUSG00000027068	192.065	0.120862	0.170128	0.273363	0.527923	Dhrs9	dehydrogenase/reductase (SDR family) member 9
ENSMUSG00000063145	93.054	-0.0123343	0.129857	0.900897	0.959535	Bbs5	Bardet-Biedl syndrome 5 (human)
ENSMUSG00000075307	3926.3	0.142085	0.140464	0.185202	0.419689	Klhl41	kelch-like 41
ENSMUSG00000027086	287.739	-0.00967164	0.0899363	0.903835	0.960491	Fastkd1	FAST kinase domains 1
ENSMUSG00000042133	2006.61	0.209274	0.158755	0.0728355	0.233845	Ppig	peptidyl-prolyl isomerase G (cyclophilin G)
ENSMUSG00000070883	41.5273	-0.0602667	0.16543	0.552501	0.767485	Ccdc173	coiled-coil domain containing 173
ENSMUSG00000027088	528.255	0.1954	0.0911222	0.0168132	0.083305	Phospho2	phosphatase, orphan 2
ENSMUSG00000042155	283.886	0.00758009	0.0931213	0.928457	0.970017	Klhl23	kelch-like 23
ENSMUSG00000068882	3034.64	0.309034	0.141898	0.00731442	0.0451259	Ssb	Sjogren syndrome antigen B
ENSMUSG00000051730	243.892	-0.0517855	0.101766	0.556953	0.770955	Mettl5	methyltransferase like 5
ENSMUSG00000044308	3956.73	0.021794	0.0937968	0.79315	0.910033	Ubr3	ubiquitin protein ligase E3 component n-recognin 3
ENSMUSG00000042064	6.87341	-1.25144	0.775703	0.00347233	0.025618	Myo3b	myosin IIIB
ENSMUSG00000075304	14.3566	0.167809	0.285849	0.0507002	0.18319	Sp5	trans-acting transcription factor 5
ENSMUSG00000075302	8.44798	0.0524795	0.198051	0.456573	0.698955	Erich2	glutamate rich 2
ENSMUSG00000014959	1990.92	0.149071	0.0825972	0.0478212	0.176343	Gorasp2	golgi reassembly stacking protein 2
ENSMUSG00000041997	1479.45	-0.0215852	0.0718438	0.747245	0.885308	Tlk1	tousled-like kinase 1
ENSMUSG00000041975	193.082	-0.281775	0.143171	0.0137394	0.0721534	Mettl8	methyltransferase like 8
ENSMUSG00000041966	537.736	-0.142849	0.0827371	0.0579538	0.200846	Dcaf17	DDB1 and CUL4 associated factor 17
ENSMUSG00000027015	171.369	-0.121158	0.168102	0.271164	0.525287	Cybrd1	cytochrome b reductase 1
ENSMUSG00000027012	2680.62	0.129118	0.0890592	0.106548	0.297557	Dync1i2	dynein cytoplasmic 1 intermediate chain 2
ENSMUSG00000027010	1901.48	-0.0193312	0.0881905	0.804658	0.915064	Slc25a12	solute carrier family 25 (mitochondrial carrier, Aralar), member 12
ENSMUSG00000027018	657.667	0.195462	0.0934763	0.0190813	0.0910782	Hat1	histone aminotransferase 1
ENSMUSG00000041921	673.509	-0.249961	0.0770823	0.000479978	0.005348	Metap1d	methionyl aminopeptidase type 1D (mitochondrial)
ENSMUSG00000041911	4.89643	-0.0414825	0.201138	0.447021	NA	Dlx1	distal-less homeobox 1
ENSMUSG00000023391	8.23735	0.0189725	0.19233	0.772315	0.899023	Dlx2	distal-less homeobox 2
ENSMUSG00000027111	4130.66	-0.0441202	0.102748	0.61655	0.810786	Itga6	integrin alpha 6
ENSMUSG00000006494	1521.98	-0.118463	0.0969582	0.163169	0.389818	Pdk1	pyruvate dehydrogenase kinase, isoenzyme 1
ENSMUSG00000049044	152.105	-0.11005	0.162267	0.311422	0.567992	Rapgef4	Rap guanine nucleotide exchange factor (GEF) 4
ENSMUSG00000004085	2327.3	-0.0355845	0.100892	0.683664	0.85043	Map3k20	mitogen-activated protein kinase kinase kinase 20
ENSMUSG00000055612	530.754	0.478545	0.169819	0.000592162	0.006331	Cdca7	cell division cycle associated 7
ENSMUSG00000085427	4.49446	-0.00816127	0.198403	0.853024	NA	6430710C18Rik	RIKEN cDNA 6430710C18 gene
ENSMUSG00000027109	2502.24	-0.0633989	0.0749963	0.361963	0.616301	Sp3	trans-acting transcription factor 3
ENSMUSG00000027108	954.099	-0.163345	0.0960044	0.0539004	0.191572	Ola1	Obg-like ATPase 1
ENSMUSG00000041777	528.04	0.346498	0.160892	0.00613574	0.0396391	Cir1	corepressor interacting with RBPJ, 1
ENSMUSG00000008226	493.284	0.100774	0.0912833	0.216159	0.460931	Scrn3	secernin 3
ENSMUSG00000041762	692.808	0.0500283	0.106028	0.587991	0.792269	Gpr155	G protein-coupled receptor 155
ENSMUSG00000075284	1674.15	-0.185995	0.0788189	0.0103272	0.0585699	Wipf1	WAS/WASL interacting protein family, member 1
ENSMUSG00000027107	109.818	0.140553	0.16308	0.207798	0.449694	Chrna1	cholinergic receptor, nicotinic, alpha polypeptide 1 (muscle)
ENSMUSG00000086382	24.9936	0.20043	0.289549	0.0718302	0.231822	Chrna1os	cholinergic receptor, nicotinic, alpha polypeptide 1 (muscle), opposite strand
ENSMUSG00000086544	12.5592	-0.0710943	0.198541	0.382642	0.634384	Chn1os3	chimerin 1, opposite strand 3
ENSMUSG00000056486	69.1324	0.0903261	0.152503	0.39613	0.646674	Chn1	chimerin 1
ENSMUSG00000027104	996.14	-0.0895975	0.0714076	0.178651	0.411293	Atf2	activating transcription factor 2
ENSMUSG00000018770	4513.48	0.10441	0.0942494	0.212456	0.456132	Atp5g3	ATP synthase, H+ transporting, mitochondrial F0 complex, subunit C3 (subunit 9)
ENSMUSG00000009207	638.394	0.0539448	0.113195	0.568791	0.779228	Lnpk	lunapark, ER junction formation factor
ENSMUSG00000075279	3.67909	0.019593	0.199257	0.666555	NA	Mrpl23-ps1	mitichondrial ribosomal protein L23, pseudogene 1
ENSMUSG00000050368	67.2493	0.178485	0.189439	0.135064	0.347302	Hoxd10	homeobox D10
ENSMUSG00000043342	330.905	0.133995	0.134838	0.200583	0.440017	Hoxd9	homeobox D9
ENSMUSG00000027102	617.981	-0.0148414	0.0891724	0.853172	0.937477	Hoxd8	homeobox D8
ENSMUSG00000079277	12.1772	-0.0808992	0.201859	0.33255	0.587778	Hoxd3	homeobox D3
ENSMUSG00000101174	90.4181	-0.0954613	0.142187	0.364369	0.618391	Hoxd4	homeobox D4
ENSMUSG00000027099	843.852	0.0902925	0.100854	0.303132	0.558924	Mtx2	metaxin 2
ENSMUSG00000083837	2.61055	-0.0647097	0.214354	0.118723	NA	Gm14427	ribosomal protein S8 pseudogene
ENSMUSG00000087333	47.2194	-0.0128193	0.156207	0.902652	0.959916	Gm13652	predicted gene 13652
ENSMUSG00000081406	25.063	0.152772	0.217819	0.167103	0.395186	Rps6-ps4	ribosomal protein S6, pseudogene 4
ENSMUSG00000075276	2.60677	0.0212654	0.20026	0.616476	NA	Gm13653	predicted gene 13653
ENSMUSG00000059005	6072.54	-0.138305	0.11643	0.152978	0.374121	Hnrnpa3	heterogeneous nuclear ribonucleoprotein A3
ENSMUSG00000015839	2133.38	0.197912	0.089497	0.0140527	0.07332	Nfe2l2	nuclear factor, erythroid derived 2, like 2
ENSMUSG00000042410	902.908	-0.21528	0.100461	0.0149137	0.076443	Agps	alkylglycerone phosphate synthase
ENSMUSG00000075273	230.474	0.0257336	0.111918	0.783805	0.90499	Ttc30b	tetratricopeptide repeat domain 30B
ENSMUSG00000075272	2.87799	-0.0352547	0.203333	0.39292	NA	Ttc30a2	tetratricopeptide repeat domain 30A2
ENSMUSG00000075271	79.6519	0.00847754	0.129839	0.933222	0.972102	Ttc30a1	tetratricopeptide repeat domain 30A1
ENSMUSG00000075270	20.3853	-0.264044	0.338662	0.0476829	0.175985	Pde11a	phosphodiesterase 11A
ENSMUSG00000042369	526.44	0.120135	0.0920278	0.14303	0.359392	Rbm45	RNA binding motif protein 45
ENSMUSG00000042359	199.139	-0.102025	0.13081	0.317425	0.573405	Osbpl6	oxysterol binding protein-like 6
ENSMUSG00000002731	429.964	-0.114869	0.107871	0.210472	0.45303	Prkra	protein kinase, interferon inducible double stranded RNA dependent activator
ENSMUSG00000002732	558.394	-0.00303438	0.118861	0.973856	0.990035	Fkbp7	FK506 binding protein 7
ENSMUSG00000002733	494.059	-0.0998742	0.0985848	0.246114	0.497935	Plekha3	pleckstrin homology domain-containing, family A (phosphoinositide binding specific) member 3
ENSMUSG00000051747	64777.5	-0.117096	0.166051	0.281093	0.536348	Ttn	titin
ENSMUSG00000044033	266.551	-0.200201	0.143997	0.0699892	0.227979	Ccdc141	coiled-coil domain containing 141
ENSMUSG00000042272	838.35	-0.0824211	0.0880443	0.297679	0.553355	Sestd1	SEC14 and spectrin domains 1
ENSMUSG00000027016	164.56	-0.0158209	0.135513	0.874279	0.947315	Zfp385b	zinc finger protein 385B
ENSMUSG00000027014	727.535	0.0413483	0.104274	0.645509	0.828503	Cwc22	CWC22 spliceosome-associated protein
ENSMUSG00000027011	826.166	-0.0610863	0.0785823	0.398049	0.648377	Ube2e3	ubiquitin-conjugating enzyme E2E 3
ENSMUSG00000027009	878.031	-0.353351	0.0981626	7.35748216238797e-05	0.00114452	Itga4	integrin alpha 4
ENSMUSG00000075256	20.9697	-0.0566412	0.182379	0.535993	0.756502	Cerkl	ceramide kinase-like
ENSMUSG00000027007	9488.13	0.103297	0.0993949	0.236777	0.48639	Itprid2	ITPR interacting domain containing 2
ENSMUSG00000034683	2.17479	-0.0050201	0.199221	0.899315	NA	Ppp1r1c	protein phosphatase 1, regulatory inhibitor subunit 1C
ENSMUSG00000059173	274.495	0.213628	0.153917	0.0637299	0.214734	Pde1a	phosphodiesterase 1A, calmodulin-dependent
ENSMUSG00000027006	1766.84	-0.0696897	0.0635325	0.247081	0.498529	Dnajc10	DnaJ heat shock protein family (Hsp40) member C10
ENSMUSG00000027004	73.5899	-0.0177217	0.136973	0.860155	0.940179	Frzb	frizzled-related protein
ENSMUSG00000027002	5481.45	0.132698	0.0853927	0.0862325	0.260998	Nckap1	NCK-associated protein 1
ENSMUSG00000081487	10.2839	0.00204294	0.186521	0.979407	0.991719	Gm13689	N-glycanase 1 pseudogene
ENSMUSG00000027001	112.144	-0.0594205	0.134754	0.558973	0.772185	Dusp19	dual specificity phosphatase 19
ENSMUSG00000026999	131.171	0.198634	0.132154	0.0604013	0.206886	Nup35	nucleoporin 35
ENSMUSG00000081400	12.0349	0.0485842	0.190132	0.546567	0.763773	Gm13680	ribosomal protein S4, X-linked pseudogene
ENSMUSG00000027091	1756.44	0.29534	0.120208	0.00399208	0.0287978	Zc3h15	zinc finger CCCH-type containing 15
ENSMUSG00000027087	2006.82	-0.351002	0.0722497	2.92584128066246e-07	9.94786035425237e-06	Itgav	integrin alpha V
ENSMUSG00000048388	316.808	-0.354522	0.146387	0.00307998	0.0233473	Fam171b	family with sequence similarity 171, member B
ENSMUSG00000059588	898.35	-0.0166272	0.0916411	0.856954	0.938957	Calcrl	calcitonin receptor-like
ENSMUSG00000027082	532.599	-0.000574126	0.107912	0.993983	0.996979	Tfpi	tissue factor pathway inhibitor
ENSMUSG00000087362	9.97119	-0.0810696	0.210217	0.261281	0.513803	Gm13710	predicted gene 13710
ENSMUSG00000034101	813.08	0.0583103	0.112855	0.535756	0.756502	Ctnnd1	catenin (cadherin associated protein), delta 1
ENSMUSG00000076437	293.349	0.152405	0.139419	0.154716	0.377225	Selenoh	selenoprotein H
ENSMUSG00000050043	553.069	0.113476	0.0963478	0.181129	0.414078	Tmx2	thioredoxin-related transmembrane protein 2
ENSMUSG00000027080	401.397	0.284988	0.0984732	0.001218	0.011382	Med19	mediator complex subunit 19
ENSMUSG00000034075	3278.73	0.313463	0.118918	0.00221809	0.0181241	Zdhhc5	zinc finger, DHHC domain containing 5
ENSMUSG00000027079	252.29	0.0264121	0.106387	0.771819	0.89869	Clp1	CLP1, cleavage and polyadenylation factor I subunit
ENSMUSG00000034059	102.49	0.0376234	0.144996	0.714489	0.86691	Ypel4	yippee like 4
ENSMUSG00000023224	12960.8	0.00115565	0.113198	0.98766	0.994311	Serping1	serine (or cysteine) peptidase inhibitor, clade G, member 1
ENSMUSG00000027078	553.233	-0.131956	0.132117	0.201465	0.441191	Ube2l6	ubiquitin-conjugating enzyme E2L 6
ENSMUSG00000027077	901.032	0.060909	0.15191	0.559134	0.772267	Smtnl1	smoothelin-like 1
ENSMUSG00000027076	228.038	0.318118	0.154371	0.00899187	0.0528988	Timm10	translocase of inner mitochondrial membrane 10
ENSMUSG00000027075	613.676	-0.0504236	0.148341	0.622758	0.815142	Slc43a1	solute carrier family 43, member 1
ENSMUSG00000050896	46.269	-0.0188195	0.181783	0.818521	0.921425	Rtn4rl2	reticulon 4 receptor-like 2
ENSMUSG00000027074	1508.71	0.0923441	0.13523	0.363999	0.618117	Slc43a3	solute carrier family 43, member 3
ENSMUSG00000027073	5.38818	0.0514098	0.207942	0.243284	0.493993	Prg2	proteoglycan 2, bone marrow
[truncated: 16,074 more rows]

## Sheet: up_Both
	Row.names	Female_lfc	Male_lfc	Type
[truncated: 175 more rows]

## Sheet: up_Male_ONLY
	Row.names	Female_lfc	Male_lfc	Type
[truncated: 393 more rows]

[truncated: 1 more sheets: up_Female ONLY]
