# Supplementary material for: Sexual dimorphism in melanocyte stem cell behavior reveals combinational therapeutic strategies for cutaneous repigmentation
Source: Nat Commun. 2024 Jan 27;15:796. doi: 10.1038/s41467-024-45034-3 (PMC10821900; doi:10.1038/s41467-024-45034-3)
Supplement: Supplementary file 6 — Source Data [file 41467_2024_45034_MOESM6_ESM.xlsx]

## Sheet: Fig2a
Male UVB	Female UVB
0.748465	0.0321457
0.774287	0.0379571
0.644173	0.0485593
0.384307	0.0449507
0.474569	0.0447674

## Sheet: Fig2i
male	Vani	IMQ		Female	Vani	IMQ
	0.56119	1.57741			0.0680733	0.900906
	0.137917	1.19328			0.182229	0.480339
	0.741519	0.883376			0.0705985	0.740809
	0.321924	1.13024			0.201065	0.527955
						0.349795

## Sheet: Fig2g
Neutrophil	Male	Female	Monocytes	Male	Female	macrophage	Male	Female
	26.4	12.2		15.79	9.62		31.9	49.3
	22.3	8.09		26.45	17.55		24.1	28.3
	13.4	11.4		26.55	17.61		29.6	31.5
	15.6	12.4		22.26	8.47		30.3	37.9

## Sheet: Fig3j
ctrl	DT
1.667	0.778
1.375	0.333333
0.666667	0
0.142857	0
0.5	0

## Sheet: Fig4 F
WT	KO
1.14534	1.29846
0.846928	0.133481
0.792689	0.0937207
0.26266	0.173056
1.24283	0.0643974
1.49129	0.0479693
1.42448	0.196809
1.06447	0.210885
1.29653	0.439592
1.18519	0.52426
	0.678894
	0.500579
	0.89161
	0.782262

## Sheet: Fig5C
ctrl	RP
101.251	1067.99
186.102	1265.38
284.347	1285.57
94.7809	1084.68
332.896	1044.44

## Sheet: Fig5e
male	WT	RP	female	WT	RP
	0.429	3.429		0.037037	4.375
	1.18	6		1.59091	2
	0.0227	5.03		3.58621	7.1
	1	4.46667		0.375	5.526
	1.1	2.58824		0	5.15789
	0.866667			1.80952
				0.222222
				0.3125

## Sheet: Fig5H
WT	RP
23.2143	56.5574
11.5789	52.0833
12.0482	38.7283

## Sheet: Fig5J
Ctrl	KLP
1.04	4.18182
0.666667	5.32
0.125	5.42857
	4.46154

## Sheet: Fig5I
Ctrl	MLP
1.7	4.19
0.2	1.80952
0.222222	0.4
0.0666667	0.357143
0.0666667	0.333333
1.056	0.867
0.133333	0.722222
0.0769231	0.157895
1.26923	0.333333
0.2	0.5
0.230769	0.461538
0.642857	3
1.46154	2.23077

[truncated: 11 more sheets: Fig6h, Fig6J, Fig7B, Fig7c, FIg7d, Fig7f, FS1.E, FS2.E, FS2.F, FS5.B, FS5.C]
